# Supplementary material for: Revealing mechanisms of mating plug function under sexual selection
Source: Proc Natl Acad Sci U S A. 2020 Oct 19;117(44):27465–73. doi: 10.1073/pnas.1920526117 (PMC7959524; doi:10.1073/pnas.1920526117)
Supplement: Supplementary File [file pnas.1920526117.sd02.xlsx]

## Sheet: Overview
Data file tab	Results location	Description of analysis	Observations n	Dependent variables	Factors	Random effects	Notes
1	Table 1	Effect of plug retention on relative sperm number second male	16	Second male sperm number in double copulation	Plug retention, Total number of sperm recovered	Male 1ID	Excludes a case where zero sperm were recovered from the first male
2	Table 1	Effect of plug retention on relative sperm number second male	17	Second male sperm number in double copulation	Plug retention, Total number of sperm recovered	Male 1ID	Same as 1 but includes a case where zero sperm recovered from the first male
3	Table S1A	Effect of plug retention on absolute sperm number second male	17	Second male sperm number in double copulation	Plug retention, Sperm number when male mated alone	Male 1ID
4	Table S1B	Effect of plug retention on absolute sperm number first male	13	First male sperm number in double copulation	Plug retention, Sperm number when male mated alone	Male ID	Number of observations reduced because limited data on sperm numbers when first males mated alone
5	Table S1C	Effect of plug retention on absolute sperm number first male	12	First male sperm number in double copulation	Plug retention, Sperm number when male mated alone	Male ID	Same as 4, but excludes a case where zero sperm were recovered from the first male
6	Table 2	Effect of plug mass on sperm number of plug producing male	32	Focal male sperm number in uterus	Mating role (first or second to mate, where first is in lone mating), Focal male plug mass, Cauda sperm count, Body mass	Male ID	Excludes 4 cases for double copulations where the plug originated from more than one male
7	Table 3	Effect of seminal vesicles size of competing males on the number of second male's sperm	18	Second male sperm number in double copulation	A. Seminal vesicle mass of second male, Cauda sperm count of second male; B. Seminal vesicle mass of first male, Cauda sperm count of second male	Male 1ID
8	Table S2	Copulatory behaviours in first versus second mating role	60	A. Copulation duration, B. Number of intromissions, C. Intromission rate, D. Copulation latency	Mating role (first or second)	Male ID, Female ID	Copulation duration was log transformed. Intromission rate and copulation latency were square root transformed.
9	Table S3	Copulatory behaviour of first or second male and mating plug retention	17	A. Copulation duration, B. Number of intromissions, C. Intromission rate	Plug retention	Male 1ID	Mating duration (all males) and intromission number (second males) were log transformed.
10	Table S4	Seminal vesicles mass predicts mating plug mass	32	Mating plug mass	Seminal vesicle mass, Mating role (first or second to mate), Body mass	MaleID	Excludes 4 cases for double copulations where the plug originated from more than one male. Plug mass was log transformed.
11	Main text	Paternity outcomes analysis	9	P2 - Proportion offspring sired by second male in double mating	S2 - Proportion sperm from second male in previous double mating with same pair		Proportions were arcsin sqrt transformed
12	Main text	Cauda sperm counts predict ejaculated sperm following single copulation	18	Sperm number recovered after a single ejaculation	Cauda sperm count, body mass		All variables were logged
13	Main text	Effect of inter-ejaculatory interval on plug retention	17	Plug retention	Inter-ejaculatory interval
14	Main text	Comparing mating plug mass in first and second mating role	14	Plug mass	First or second mating role of focal male		Paired analysis for same males mating first (in single mating) or second (in double mating). Excludes 4 cases for double copulations where the plug originated from more than one male.
15	Main text	Paternity analysis					See Table S7 for markers used

## Sheet: 1
Male1ID	Male2ID	PlugID	Total sperm from double mating	Sperm from second male
12739	12698	Single	147545120	142595351
12700	12741	Single	166824563	87909959
12756	12664	Single	165020750	24538570
12753	12700	Single	165968110	128902846
12683	12687	Single	134643600	130842838
12666	12672	Double	71658980	40871405
12700	12753	Single	139441178	93842717
12737	12683	Double	132792530	59197321
12668	12686	Single	213691835	114795712
12739	12755	Single	86573700	84278814
12686	12738	Double	179822895	110201762
12686	12682	Double	120456700	73273060
12683	12737	Single	176012265	157884306
12752	12745	Single	84770663	81005210
12686	12740	Single	134108713	116667048
12683	12751	Single	138900305	130073218
		Single = plug originated from second male only
		Double = plug originated from both males

## Sheet: 2
Male1ID	Male2ID	PlugID	Total sperm from double mating	Sperm from second male
12739	12698	Single	147545120	142595351
12700	12741	Single	166824563	87909959
12756	12664	Single	165020750	24538570
12753	12700	Single	165968110	128902846
12683	12687	Single	134643600	130842838
12666	12672	Double	71658980	40871405
12700	12753	Single	139441178	93842717
12737	12683	Double	132792530	59197321
12668	12686	Single	213691835	114795712
12739	12755	Single	86573700	84278814
12686	12738	Double	179822895	110201762
12686	12682	Double	120456700	73273060
12683	12737	Single	176012265	157884306
12752	12745	Single	84770663	81005210
12664	12756	Single	150860880	150860880
12686	12740	Single	134108713	116667048
12683	12751	Single	138900305	130073218
		Single = plug originated from second male only
		Double = plug originated from both males

## Sheet: 3
Male1ID	Male2ID	PlugID	Sperm from second male in double mating	Sperm from second male when mated alone
12739	12698	Single	142595351	174073725
12700	12741	Single	87909959	9985410
12756	12664	Single	24538570	119259945
12753	12700	Single	128902846	89679590
12683	12687	Single	130842838	86437920
12666	12672	Double	40871405	83861820
12700	12753	Single	93842717	79950395
12737	12683	Double	59197321	62000310
12668	12686	Single	114795712	108560063
12739	12755	Single	84278814	52651485
12686	12738	Double	110201762	97398668
12686	12682	Double	73273060	64546805
12683	12737	Single	157884306	96592668
12752	12745	Single	81005210	64478450
12664	12756	Single	150860880	153084820
12686	12740	Single	116667048	80505373
12683	12751	Single	130073218	87662963
		Single = plug originated from second male only
		Double = plug originated from both males

## Sheet: 4
Male1ID	PlugID	Sperm from first male in double mating	Sperm from first male when mated alone
12700	Single	7.89146e+07	89679590
12756	Single	1.40482e+08	153084820
12753	Single	3.70653e+07	79950395
12683	Single	3.80076e+06	62000310
12700	Single	4.55985e+07	89679590
12737	Double	7.35952e+07	9.65927e+07
12668	Single	9.88961e+07	90828045
12686	Double	6.96211e+07	1.0856e+08
12686	Double	4.71836e+07	1.0856e+08
12683	Single	1.8128e+07	62000310
12664	Single	0	119259945
12686	Single	1.74417e+07	1.0856e+08
12683	Single	8.82709e+06	62000310
	Single = plug originated from second male only
	Double = plug originated from both males

## Sheet: 5
Male1ID	PlugID	Sperm from first male in double mating	Sperm from first male when mated alone
12700	Single	78914604	89679590
12756	Single	140482180	153084820
12753	Single	37065264	79950395
12683	Single	3800762	62000310
12700	Single	45598461	89679590
12737	Double	73595209	96592668
12668	Single	98896123	90828045
12686	Double	69621133	108560063
12686	Double	47183640	108560063
12683	Single	18127959	62000310
12686	Single	17441665	108560063
12683	Single	8827087	62000310
	Single = plug originated from second male only
	Double = plug originated from both males

## Sheet: 6
MaleID	Mating role	Body mass (g)	SpermNumber (millions)	Cauda sperm count (milions)	Seminal vesicles mass (mg)	Plug mass (mg)
12664	Double	32.05	24.54	140.9	210	15.3
12664	Lone	32.05	119.26	140.9	210	34.5
12668	Double	28.49	112.09	162.61	346	33.1
12668	Lone	28.49	90.83	162.61	346	27.5
12672	Lone	23.63	83.86	129.28	199	25.8
12682	Lone	23.21	64.55	116.66	197	18.2
12683	Lone	21.65	62	172.71	150	12.9
12685	Double	26.31	125.72	187.86	300	43.2
12685	Lone	26.31	108.23	187.86	300	33.6
12686	Double	26.1	114.8	252.5	333	38.4
12686	Lone	26.1	108.56	252.5	333	31
12687	Double	25.05	130.84	159.58	269	21.5
12687	Lone	25.05	86.44	159.58	269	25.5
12698	Double	26.25	142.6	336.84	291	25.5
12698	Lone	26.25	174.07	336.84	291	47.2
12699	Double	30.22	122.88	219.68	350	34.2
12699	Lone	30.22	110.22	219.68	350	28.5
12700	Double	26.75	128.9	248.46	335	39.8
12700	Lone	26.75	89.68	248.46	335	25.4
12737	Double	24.76	157.88	184.33	211	21.5
12737	Lone	24.76	96.59	184.33	211	22.1
12738	Lone	20.25	97.4	193.42	141	31.5
12740	Double	24.09	116.67	166.15	260	26.8
12740	Lone	24.09	80.51	166.15	260	22
12751	Double	23	130.07	130.29	288	23
12751	Lone	23	87.66	130.29	288	25.7
12753	Double	24.39	93.84	185.34	204	23.6
12753	Lone	24.39	79.95	185.34	204	18.7
12755	Double	30.35	84.28	198.97	231	26.3
12755	Lone	30.35	52.65	198.97	231	30.3
12756	Double	34.16	150.86	181.8	455	56.1
12756	Lone	34.16	153.08	181.8	455	47.2
	Lone = first mating role (when only male)
	Double = second mating role (in double copulation)

## Sheet: 7
Male2ID	Male1ID	Sperm from male 2 (millions)	Cauda sperm count male 2 (millions)	Seminal vesicle mass male 1 (mg)	Seminal vesicle mass male 2 (mg)
12664	12756	24.5	140.9	454.9	209.9
12668	12739	112.1	162.6	226.4	345.5
12672	12666	40.9	129.3	472.9	198.6
12682	12686	73.3	116.7	333.4	197.4
12683	12737	59.2	172.7	210.8	149.5
12685	12683	125.7	187.9	149.5	299.9
12686	12668	114.8	252.5	345.5	333.4
12687	12683	130.8	159.6	149.5	269.1
12698	12739	142.6	336.8	226.4	290.6
12699	12742	122.9	219.7	269	350.1
12700	12753	128.9	248.5	204.1	334.9
12737	12683	157.9	184.3	149.5	210.8
12738	12686	110.2	193.4	333.4	140.9
12740	12686	116.7	166.1	333.4	260
12751	12683	130.1	130.3	149.5	288.1
12753	12700	93.8	185.3	334.9	204.1
12755	12739	84.3	199	226.4	230.9
12756	12664	150.9	181.8	209.9	454.9

## Sheet: 8
FemaleID	MaleID	MatingRole	Intromissions	Copulation duration (s)	Copulation latency (s)	Intromission rate
12111	12664	Second	24	5349	109	0.27
12701	12664	First	34	1155	21	1.77
12688	12668	Second	32	901	183	2.13
12680	12668	First	26	419	444	3.72
12361	12672	Second	50	1410	154	2.13
12702	12672	First	26	503	2	3.1
12439	12682	Second	41	1199	250	2.05
12254	12682	First	17	737	233	1.38
12364	12683	Second	82	1401	101	3.51
12894	12683	First	41	1256	119	1.96
12673	12685	Second	47	1877	170	1.5
12697	12685	First	54	1033	72	3.14
12365	12686	Second	55	1217	78	2.71
12669	12686	First	37	1159	55	1.92
12261	12687	Second	93	2789	375	2
12070	12687	First	10	1313	866	0.46
12034	12698	Second	99	2264	608	2.62
12349	12698	First	35	1358	11	1.55
12677	12699	Second	32	1950	631	0.98
12674	12699	First	30	1322	181	1.36
12260	12700	Second	36	1149	251	1.88
12665	12700	First	17	1001	182	1.02
12440	12737	Second	96	1874	612	3.07
12255	12737	First	31	1124	790	1.65
12417	12738	Second	107	2177	255	2.95
12109	12738	First	34	1264	165	1.61
12696	12740	Second	47	1309	180	2.15
12030	12740	First	42	1683	884	1.5
12035	12741	Second	114	3015	72	2.27
12427	12741	First	64	1869	535	2.05
12691	12745	Second	23	1051	139	1.31
12110	12745	First	20	873	87	1.37
12893	12751	Second	37	1834	359	1.21
12352	12751	First	57	3304	311	1.04
12363	12753	Second	41	1218	221	2.02
12438	12753	First	21	2337	264	0.54
12366	12755	Second	88	1484	102	3.56
12670	12755	First	56	448	121	7.5
12693	12756	Second	41	1280	279	1.92
12892	12756	First	36	343	1	6.3
12111	12756	First	22	615	294	2.15
12688	12739	First	19	1433	570	0.8
12361	12666	First	29	497	3	3.5
12439	12686	First	33	919	101	2.15
12364	12737	First	35	1142	102	1.84
12673	12683	First	34	3461	159	0.59
12365	12668	First	47	704	374	4.01
12261	12683	First	76	1701	53	2.68
12034	12739	First	28	435	65	3.86
12677	12742	First	27	1258	576	1.29
12260	12753	First	22	2732	1139	0.48
12440	12683	First	71	1386	48	3.07
12417	12686	First	38	925	85	2.46
12696	12686	First	10	240	45	2.5
12035	12700	First	20	533	263	2.25
12691	12752	First	24	1059	50	1.36
12893	12683	First	39	855	1	2.74
12363	12700	First	24	1092	388	1.32
12366	12739	First	19	691	79	1.65
12693	12664	First	22	1076	205	1.23

## Sheet: 9
Male2ID	Male1ID	PlugID	Intromission number male 1	Introsmission number male 2	Copulation duration male 1 (s)	Copulation duration male 2 (s)	Intromission rate male 1	Intromission rate male 2	Copulation latency male 1 (s)	Copulation latency male 2 (s)
12672	12666	Double	29	50	497	1410	3.5	2.13	3	154
12682	12686	Double	33	41	919	1199	2.15	2.05	101	250
12683	12737	Double	35	82	1142	1401	1.84	3.51	102	101
12738	12686	Double	38	107	925	2177	2.46	2.95	85	255
12664	12756	Single	22	24	615	5349	2.15	0.27	294	109
12686	12668	Single	47	55	704	1217	4.01	2.71	374	78
12687	12683	Single	76	93	1701	2789	2.68	2	53	375
12698	12739	Single	28	99	435	2264	3.86	2.62	65	608
12700	12753	Single	22	36	2732	1149	0.48	1.88	1139	251
12737	12683	Single	71	96	1386	1874	3.07	3.07	48	612
12740	12686	Single	10	47	240	1309	2.5	2.15	45	180
12741	12700	Single	20	114	533	3015	2.25	2.27	263	72
12745	12752	Single	24	23	1059	1051	1.36	1.31	50	139
12751	12683	Single	39	37	855	1834	2.74	1.21	1	359
12753	12700	Single	24	41	1092	1218	1.32	2.02	388	221
12755	12739	Single	19	88	691	1484	1.65	3.56	79	102
12756	12664	Single	22	41	1076	1280	1.23	1.92	205	279

[truncated: 7 more sheets: 10, 11, 12, 13, 14, 15, 16]
