# Supplementary material for: Revealing mechanisms of mating plug function under sexual selection
Source: Proc Natl Acad Sci U S A. 2020 Oct 19;117(44):27465–73. doi: 10.1073/pnas.1920526117 (PMC7959524; doi:10.1073/pnas.1920526117)
Supplement: Supplementary File [file pnas.1920526117.sd03.xlsx]

## Sheet: SampleIndex
Database	FASTA db: annotated_pseudoVoleDB_20150318.fasta
	(Available as a supplementary file, labelled BankVoleProteinDB_fasta.txt)
Column (tab2)	Sample ID
AB7	12034_1.msf
AC7	12034_4.msf
AD7	12035_1.msf
AE7	12035_4.msf
AL7	12111_1.msf
AM7	12111_2.msf
AN7	12260_1.msf
AO7	12260_4.msf
AP7	12261_1.msf
AQ7	12261_4.msf
AX7	12361_1.msf
AY7	12361_2.msf
AZ7	12363_1.msf
B7	12363_4.msf
BA7	12364_1.msf
BB7	12364_4.msf
BC7	12365_1.msf
BD7	12365_4.msf
BE7	12366_1.msf
BF7	12366_4.msf
BI7	12417_1A.msf
BJ7	12417_4.msf
BM7	12439_1.msf
BN7	12439_2.msf
BO7	12440_1.msf
BP7	12440_2.msf
BS7	12691_1.msf
BT7	12691_4.msf
BU7	12693_1.msf
C7	12693_4.msf
D7	12696_1.msf
E7	12696_4.msf
H7	12893_1.msf
I7	12893_4.msf

## Sheet: Protein abundance
Accession	Description	Sum(Coverage)	Sum(# Proteins)	Sum(# Unique Peptides)	Sum(# Peptides)	Sum(# PSMs)	AB7: Area	AC7: Area	AD7: Area	AE7: Area	AL7: Area	AM7: Area	AN7: Area	AO7: Area	AP7: Area	AQ7: Area	AX7: Area	AY7: Area	AZ7: Area	B7: Area	BA7: Area	BB7: Area	BC7: Area	BD7: Area	BE7: Area	BF7: Area	BI7: Area	BJ7: Area	BM7: Area	BN7: Area	BO7: Area	BP7: Area	BS7: Area	BT7: Area	BU7: Area	C7: Area	D7: Area	E7: Area	H7: Area	I7: Area
BV4	Potential SVS4	0.3304	2	9	10	2043	13280000000	1850000000	57110000	5488000000	6964000000	1659000000	5785000000	118200000	230600000	5166000000	2181000000	308700000	182600000	36250000000	1491000000	4070000000	989000000	1763000000	27240000000	33330000000	37920000000	20810000000	18320000000	24490000000	27190000000	19100000000	1015000000	313300000	1390000000	436700000	1247000000	4748000000	23740000000	21140000000
585642082	006881215.1|PREDICTED: oligosaccharyltransferase complex subunit OSTC-like [Elephantulus edwardii]	0.0347	1	1	1	17	0	0	0	0	0	0	0	0	0	0	0	0	0	0	0	0	0	0	1012000000	1224000000	2880000000	654600000	1417000000	725000000	4136000000	629300000	0	804400	682000	0	0	0	0	0
524971824	005085769.1|PREDICTED: metalloproteinase inhibitor 1 isoform X1 [Mesocricetus auratus]	0.6931	1	7	8	228	43250000	0	0	30140000	0	23900000	5459000	0	0	82210000	19120000	1992000	0	85300000	7696000	15480000	3761000	1278000	107000000	122700000	831500000	67530000	294000000	100600000	2068000000	128400000	4035000	11830000	3758000	0	0	0	476800000	128200000
45360837	989094.1|actin, alpha cardiac muscle 1 [Xenopus (Silurana) tropicalis]	0.794	9	15	36	331	728300	403000000	379100000	1734000	0	24970000	0	742700000	600900000	0	0	0	0	5584000	0	0	0	0	0	0	54530000	0	9878000	0	60510000	2912000000	308900000	1035000	0	13500000	18600000	8512000	17320000	0
532042232	005363951.1|PREDICTED: sulfhydryl oxidase 1 [Microtus ochrogaster]	0.5638	1	10	10	279	12890000	4179000	0	13720000	270000000	61940000	22520000	6861000	13020000	52510000	18230000	0	1616000	27060000	1073000	3653000	0	0	29760000	30090000	350100000	44020000	310300000	61670000	1569000000	125300000	9728000	6644000	1538000	5416000	11020000	0	338900000	48090000
531998351	005343719.1|PREDICTED: LOW QUALITY PROTEIN: plasma serine protease inhibitor [Microtus ochrogaster]	0.7122	2	26	28	811	10450000	5966000	0	23910000	102100000	75420000	19950000	0	0	48120000	8474000	1606000	2416000	21850000	1078000	11830000	0	1734000	40480000	45760000	480500000	21060000	156600000	26510000	969500000	161400000	21760000	7570000	0	5045000	40920000	1726000	429600000	374800000
532054987	005370210.1|PREDICTED: hemoglobin subunit epsilon-Y2-like [Microtus ochrogaster]	0.0917	1	1	1	50	7824000	47700000	0	10650000	232800000	0	17860000	28980000	30800000	349700000	0	0	8003000	6594000	564500	1489000	13910000	0	0	0	309800000	54780000	148400000	15530000	1151000000	785400000	0	986000	631800	0	0	911200	443300000	0
524963334	005081586.1|PREDICTED: lysozyme C-like [Mesocricetus auratus]	0.4818	1	9	10	135	0	0	0	21640000	2701000000	867600	12530000	0	0	7648000	7681000	0	0	45160000	0	0	0	0	30030000	38470000	83170000	0	12800000	0	37970000	35130000	0	0	0	3467000	16180000	0	24600000	433300000
537135533	STAM binding protein-like isoform 2 [Cricetulus griseus]	0.4198	7	1	21	183	0	251300000	133800000	1734000	0	0	0	727200000	576400000	0	0	0	0	4848000	0	0	0	0	0	0	42010000	0	9195000	0	40710000	2772000000	156900000	0	0	13500000	16330000	8170000	13370000	0
532059134	005372249.1|PREDICTED: carcinoembryonic antigen-related cell adhesion molecule 1-like, partial [Microtus ochrogaster]	0.3782	1	21	21	475	19160000	4159000	0	18280000	64560000	7011000	8447000	0	0	28610000	10620000	0	3393000	19600000	736900	0	1682000	0	36090000	256400000	393100000	123300000	383900000	130100000	861100000	136400000	21390000	0	0	0	10790000	1923000	162800000	57200000
532008782	005348212.1|PREDICTED: protein-glutamine gamma-glutamyltransferase 4 isoform X2 [Microtus ochrogaster]	0.787	3	39	39	863	16370000	6232000	0	5076000	54840000	23340000	0	0	0	15770000	2726000	0	711200	11800000	0	3297000	0	643500	56810000	53750000	341600000	35090000	350800000	38200000	721000000	235100000	49920000	1206000	0	0	26180000	0	189900000	236100000
532010593	005349095.1|PREDICTED: hemoglobin subunit zeta [Microtus ochrogaster]	0.0493	1	1	1	29	0	0	0	0	0	0	0	14570000	0	139100000	0	0	0	0	0	0	0	0	0	0	300200000	74650000	160800000	26860000	1060000000	764100000	0	0	0	0	0	0	310200000	0
12805101	NME protein [Mus musculus]	0.1374	3	4	4	87	0	0	0	5703000	228900000	0	0	0	0	12400000	0	0	4677000	0	0	0	0	0	8834000	9401000	143700000	8643000	207100000	20300000	468400000	41000000	0	0	0	9308000	24570000	16550000	48770000	74050000
532046142	005365869.1|PREDICTED: WD repeat-containing protein 91 [Microtus ochrogaster]	0.0142	1	1	1	28	19660000	0	0	18100000	323000000	0	0	0	0	42870000	32970000	0	0	39290000	0	0	0	0	0	20740000	0	0	0	0	0	0	0	0	0	2884000	0	4440000	0	0
532024470	005355552.1|PREDICTED: clusterin isoform X1 [Microtus ochrogaster]	0.4537	1	21	21	133	0	3053000	0	0	0	11520000	1420000	0	0	0	0	0	0	0	0	0	0	0	2980000	4366000	0	0	9059000	10300000	45300000	0	0	0	0	0	0	0	4953000	0
532027759	005356846.1|PREDICTED: beta-actin-like protein 2 isoform X1 [Microtus ochrogaster]	0.1735	7	1	9	79	0	120100000	10600000	0	0	0	0	187600000	191200000	0	0	0	0	4839000	0	0	0	0	0	0	47970000	0	11710000	0	90980000	1343000000	32370000	0	0	11380000	10440000	10950000	8512000	0
532004366	005346354.1|PREDICTED: prostaglandin-H2 D-isomerase isoform X1 [Microtus ochrogaster]	0.1263	1	5	5	102	0	0	0	10210000	58040000	0	0	0	0	23570000	4173000	0	0	12470000	0	0	0	0	7345000	7497000	108400000	7085000	39050000	21280000	662500000	15600000	0	1590000	0	0	48220000	0	0	81800000
524951075	005075547.1|PREDICTED: tropomyosin alpha-4 chain isoform X1 [Mesocricetus auratus]	0.6656	1	14	40	153	0	110100000	117400000	0	0	0	0	213900000	329500000	0	0	0	0	0	0	0	0	0	0	0	15040000	0	0	0	0	695900000	53750000	0	0	3103000	0	2509000	0	0
BV3	Semenoclotin/semenogelin SVS2/SVS3 match 1-460	0.3329	1	27	30	151	6741000	0	0	0	109400000	0	0	0	0	0	0	0	0	63280000	0	0	0	0	60780000	58230000	0	0	0	3458000	13830000	768100000	11730000	0	0	0	0	0	0	0
58477200	Tropomyosin 2 [Rattus norvegicus]	0.7852	2	15	36	165	0	105100000	93350000	2473000	0	0	0	179300000	320200000	0	0	0	0	0	0	0	0	0	0	0	13930000	0	0	0	0	695900000	51570000	0	0	3685000	0	2430000	0	0
532012987	005350279.1|PREDICTED: prostatic spermine-binding protein-like [Microtus ochrogaster]	0.5089	1	11	12	175	2375000	0	0	2830000	45500000	13560000	0	0	0	0	0	0	0	0	0	2734000	0	0	7533000	8676000	47160000	7691000	220900000	0	230200000	64940000	20170000	742000	0	0	0	0	65510000	0
532040241	005362973.1|PREDICTED: kunitz-type protease inhibitor 3 [Microtus ochrogaster]	0.4432	1	3	6	38	0	0	0	4902000	533100000	0	6030000	0	0	0	0	0	0	0	0	0	0	0	0	0	62260000	0	24440000	0	104200000	0	39450000	3720000	0	0	41820000	0	0	82050000
531998349	005343718.1|PREDICTED: alpha-1-antiproteinase-like [Microtus ochrogaster]	0.2992	1	27	28	253	1647000	2754000	0	0	34300000	66560000	15230000	3914000	4351000	11700000	0	0	0	2294000	0	0	0	0	0	0	47160000	0	19810000	2675000	275100000	2268000	35490000	10440000	0	0	13000000	0	0	0
532035451	005360623.1|PREDICTED: WD repeat-containing protein C2orf44 homolog isoform X1 [Microtus ochrogaster]	0.0129	1	1	1	16	0	0	0	0	0	0	0	0	0	0	0	0	0	0	0	0	0	0	174300000	208400000	42060000	0	0	0	0	137000000	0	0	0	0	0	0	185200000	0
532006503	005347090.1|PREDICTED: acrosomal protein SP-10 [Microtus ochrogaster]	0.2519	1	4	4	75	1119000	0	0	0	203900000	25140000	7093000	0	0	18220000	0	0	0	0	0	0	10520000	0	0	0	80870000	0	36660000	0	167100000	0	24010000	5689000	0	0	35380000	0	0	0
532036380	005361078.1|PREDICTED: interleukin-22 receptor subunit alpha-2 [Microtus ochrogaster]	0.3899	1	11	11	164	5502000	0	0	3063000	16010000	0	0	0	0	0	7976000	0	0	0	0	0	0	0	0	0	111500000	9166000	47510000	22930000	289100000	0	0	0	0	4706000	7153000	4854000	70760000	99200000
532050864	005368191.1|PREDICTED: cytochrome c oxidase subunit 5B, mitochondrial-like [Microtus ochrogaster]	0.0956	1	2	2	23	0	0	0	0	44700000	0	0	0	0	0	0	0	0	0	0	0	0	0	0	0	82840000	0	44470000	0	252100000	20990000	64020000	0	0	0	0	0	0	0
524929292	005068852.1|PREDICTED: cytosol aminopeptidase [Mesocricetus auratus]	0.5565	2	18	20	231	490600	0	0	845000	31440000	9983000	0	0	0	4183000	0	0	0	2675000	0	0	0	0	11070000	9275000	88250000	5327000	53300000	12630000	216300000	33790000	3807000	1580000	0	0	1476000	0	51900000	16870000
533161254	005394469.1|PREDICTED: keratin, type I cytoskeletal 14 isoform X2 [Chinchilla lanigera]	0.6395	5	8	9	64	0	0	68410000	0	0	0	0	57470000	113800000	5061000	0	0	0	10290000	0	0	0	0	20000000	23590000	28090000	3939000	40570000	22140000	60550000	0	164100000	0	0	0	0	0	0	0
545822866	005663415.1|PREDICTED: tropomyosin alpha-3 chain isoform X1 [Sus scrofa]	0.7842	1	3	24	80	0	22570000	0	0	0	0	0	189400000	329500000	0	0	0	0	0	0	0	0	0	0	0	15040000	0	0	0	0	488100000	0	0	0	3905000	0	2509000	0	0
532021039	005353902.1|PREDICTED: keratin, type II cytoskeletal 5 isoform X1 [Microtus ochrogaster]	0.4745	4	21	26	122	3858000	0	46310000	0	34130000	0	1835000	60920000	167300000	8065000	0	0	0	11380000	0	0	0	0	19270000	20000000	29350000	3268000	6546000	18580000	19750000	22500000	199300000	0	0	0	0	0	4606000	0
532050137	005367835.1|PREDICTED: LOW QUALITY PROTEIN: serotransferrin [Microtus ochrogaster]	0.3875	3	25	28	388	1794000	26200000	17100000	1668000	10680000	4723000	5400000	44400000	41300000	9466000	2767000	0	1019000	2122000	0	0	0	0	0	0	36110000	8533000	8965000	8014000	113700000	93020000	61960000	2037000	491900	0	0	0	22460000	4467000
532038875	005362301.1|PREDICTED: RB1-inducible coiled-coil protein 1 [Microtus ochrogaster]	0.0073	1	1	2	14	0	0	0	0	0	0	0	0	0	0	0	0	0	0	0	0	0	0	17330000	18110000	78640000	10190000	69520000	13440000	329300000	41800000	0	0	0	0	0	0	0	0
221220532	beta-2C chain [Salmo salar]	0.7176	2	6	10	80	0	0	0	0	259100000	33450000	0	22170000	21870000	0	0	0	0	0	0	0	704100	0	0	0	29320000	0	15700000	0	102100000	0	54170000	0	0	0	33560000	0	0	46630000
532056493	005370954.1|PREDICTED: tropomyosin alpha-4 chain isoform X3 [Microtus ochrogaster]	0.4139	1	2	17	82	0	46480000	13750000	0	0	0	0	154400000	315900000	0	0	0	0	0	0	0	0	0	0	0	15040000	0	0	0	0	424700000	0	0	0	3905000	0	2509000	0	0
532044945	005365283.1|PREDICTED: acrosin-binding protein [Microtus ochrogaster]	0.1785	1	11	11	68	0	0	0	0	310900000	1978000	0	0	0	6202000	1102000	0	0	960800	0	0	1020000	0	0	0	8294000	0	44060000	0	163300000	0	0	1763000	0	0	53460000	2604000	0	13730000
532057073	005371241.1|PREDICTED: myosin light chain 6B isoform X1 [Microtus ochrogaster]	0.3349	1	11	14	49	0	37340000	71730000	0	0	0	0	124400000	136900000	0	0	0	0	0	0	0	0	0	0	0	0	0	0	0	0	326300000	84810000	0	0	0	0	0	0	0
149033418	vesicle secretion 1 [Rattus norvegicus]	0.4629	5	29	31	132	3124000	0	0	0	22200000	0	0	0	0	0	0	0	0	11480000	0	0	0	0	13320000	16540000	0	0	0	0	20470000	552700000	0	0	0	0	0	0	0	3164000
532051081	005368299.1|PREDICTED: keratin, type I cytoskeletal 20 [Microtus ochrogaster]	0.0724	6	1	5	54	0	0	27220000	0	0	0	0	54670000	117700000	5061000	0	0	0	10290000	0	0	0	0	21160000	24230000	19510000	3939000	43050000	22140000	37910000	56120000	127700000	0	0	0	0	0	0	0
354474254	003499346.1|PREDICTED: myosin light chain 1/3, skeletal muscle isoform-like isoform 1 [Cricetulus griseus]	0.5991	2	13	15	66	0	90730000	21250000	0	0	0	0	14550000	22420000	0	0	0	0	3940000	0	0	0	0	0	0	0	0	0	0	0	714800000	0	0	0	10010000	8008000	5125000	0	0
532011327	005349456.1|PREDICTED: sperm acrosome membrane-associated protein 3 [Microtus ochrogaster]	0.5775	1	4	4	57	0	0	0	695300	100600000	58400000	0	0	0	6308000	0	0	0	0	0	0	0	0	0	0	35800000	0	38140000	0	139800000	0	22560000	2090000	0	0	0	0	0	0
532002263	005345397.1|PREDICTED: superoxide dismutase [Cu-Zn] [Microtus ochrogaster]	0.4097	1	7	8	102	1461000	0	8457000	4613000	0	17780000	0	36000000	51440000	8239000	3063000	0	0	0	0	0	2048000	0	0	4529000	43050000	3964000	18050000	5178000	98390000	20230000	17750000	0	0	0	11640000	6511000	14580000	56960000
514457311	003467838.2|PREDICTED: troponin C, skeletal muscle [Cavia porcellus]	0.7063	1	6	8	28	0	18710000	0	0	138600000	0	0	34080000	41730000	0	0	0	0	0	0	0	0	0	0	0	39700000	0	19560000	0	86190000	269600000	0	0	0	0	21540000	0	0	0
395829616	003787945.1|PREDICTED: calmodulin-like isoform 3 [Otolemur garnettii]	0.5848	2	5	10	132	736700	3658000	6207000	0	71360000	0	0	40180000	43110000	0	0	0	8753000	0	0	0	0	0	0	0	49150000	0	25130000	0	124000000	57070000	9141000	4398000	0	2333000	33770000	0	0	0
524940703	005072267.1|PREDICTED: inhibitor of carbonic anhydrase-like [Mesocricetus auratus]	0.4648	1	19	20	226	2847000	4768000	21590000	2737000	1673000	15880000	6697000	0	0	4478000	3894000	0	1417000	4383000	0	0	0	0	1938000	1295000	85000000	5918000	25150000	8352000	201100000	15230000	0	2543000	491900	0	0	0	39870000	9231000
532051027	005368272.1|PREDICTED: keratin, type I cytoskeletal 13 [Microtus ochrogaster]	0.5311	9	23	25	151	0	6692000	56620000	0	0	0	0	67630000	173200000	6009000	0	0	0	9696000	0	0	0	0	14140000	17180000	28090000	3939000	38380000	22140000	32710000	16100000	56960000	0	0	0	0	0	0	0
31339997	CRIGR RecName: Full=Beta-2-microglobulin	0.4887	1	4	4	36	0	0	0	0	0	0	0	0	0	8798000	0	0	0	0	0	0	0	0	0	23400000	29030000	0	123000000	18530000	222300000	27100000	0	0	0	0	0	0	17230000	0
532028159	005357039.1|PREDICTED: protein MENT [Microtus ochrogaster]	0.5075	1	14	14	97	0	3090000	0	824100	257100000	14610000	1433000	0	0	0	1715000	0	0	0	0	0	347400	0	0	0	29630000	0	16510000	0	87260000	0	12770000	2068000	0	0	27330000	2094000	0	20140000
514462459	003470700.2|PREDICTED: outer dense fiber protein 2 isoformX3 [Cavia porcellus]	0.4521	1	24	25	171	0	0	0	0	217000000	8129000	0	0	1023000	0	0	0	0	0	0	0	0	0	0	0	34600000	0	17890000	0	52200000	0	60840000	262600	0	0	38140000	0	0	0
532055262	005370347.1|PREDICTED: creatine kinase M-type [Microtus ochrogaster]	0.6982	2	23	23	114	0	44990000	0	0	0	0	0	0	0	0	0	667300	524000	0	1389000	0	610200	970500	4479000	5401000	0	4304000	2728000	0	10090000	545400000	0	1224000	1400000	3945000	0	2554000	0	0
532044834	005365228.1|PREDICTED: solute carrier family 2, facilitated glucose transporter member 3 [Microtus ochrogaster]	0.1785	1	10	11	89	467300	0	0	1871000	66560000	8790000	0	0	0	9533000	0	0	0	0	0	0	0	0	0	0	29480000	0	14070000	0	136000000	0	12840000	3707000	0	0	5659000	0	0	11340000
532029026	005357469.1|PREDICTED: deoxyribonuclease-2-beta [Microtus ochrogaster]	0.4429	1	14	15	130	5642000	5784000	0	3015000	64480000	4885000	7762000	0	0	3349000	6488000	0	2270000	3557000	0	0	3354000	0	0	0	35940000	0	10820000	0	71190000	0	0	0	0	0	10870000	0	24570000	29990000
532003782	005346103.1|PREDICTED: adenylate kinase isoenzyme 1 isoform X2 [Microtus ochrogaster]	0.7104	1	13	13	157	606300	5692000	0	0	46660000	20620000	1772000	1784000	0	3431000	2010000	0	933200	0	0	0	2475000	0	0	0	41440000	0	17380000	0	155000000	13200000	8062000	2568000	0	0	20880000	1887000	0	49730000
532009510	005348564.1|PREDICTED: deoxyribonuclease gamma isoform X2 [Microtus ochrogaster]	0.3398	1	6	6	66	0	0	0	0	0	7752000	0	0	0	4831000	0	0	0	0	0	0	0	0	0	0	84130000	1218000	35700000	2461000	167700000	33550000	0	0	0	0	0	0	23270000	0
416677	MOUSE RecName: Full=ATP synthase subunit alpha, mitochondrial	0.4878	1	22	24	133	0	0	1992000	1295000	214700000	13310000	1470000	3675000	0	0	0	0	0	0	0	0	743900	0	0	0	13690000	0	0	0	53620000	12920000	20180000	0	0	1320000	17010000	0	0	14270000
532051085	005368301.1|PREDICTED: keratin, type I cytoskeletal 10 [Microtus ochrogaster]	0.4109	5	11	15	103	2623000	17120000	15740000	0	0	0	0	86250000	91720000	5061000	0	0	0	10290000	0	0	0	0	30130000	32920000	20200000	3284000	47010000	15660000	35120000	27980000	0	0	0	0	0	0	0	0
532051023	005368270.1|PREDICTED: keratin, type I cytoskeletal 19 [Microtus ochrogaster]	0.6387	6	13	22	98	2389000	0	0	0	0	0	0	63840000	129500000	5061000	0	0	0	10290000	0	0	0	0	20990000	24070000	20740000	2447000	41390000	13660000	38690000	48430000	7623000	0	0	0	0	0	0	0
532030485	005358187.1|PREDICTED: lumican [Microtus ochrogaster]	0.4572	1	16	16	69	0	31110000	56640000	0	0	0	0	195900000	195100000	0	0	0	0	2563000	0	0	0	0	0	0	0	0	0	0	0	1520000	26660000	0	0	0	0	0	0	0
532053754	005369615.1|PREDICTED: phosphoglycerate kinase 2-like [Microtus ochrogaster]	0.6619	6	23	24	205	0	2959000	0	0	0	18560000	4709000	0	15560000	5059000	0	0	0	0	0	0	0	0	0	0	48350000	0	17710000	0	136200000	18260000	3740000	3225000	0	0	0	0	0	9184000
532021020	005353893.1|PREDICTED: keratin, type II cytoskeletal 79 [Microtus ochrogaster]	0.094	1	2	6	58	3858000	0	0	0	27900000	0	1835000	62110000	177700000	8065000	0	0	0	0	0	0	0	0	21280000	21010000	29350000	3268000	4986000	18580000	22030000	22270000	0	0	0	0	0	0	4606000	0
532046896	005366237.1|PREDICTED: phosphoglycerate mutase 2 [Microtus ochrogaster]	0.5692	1	14	14	104	0	16590000	3423000	0	63210000	5159000	0	0	0	0	0	0	0	0	0	2018000	0	0	0	0	28430000	0	13160000	0	115500000	42720000	0	2801000	0	0	41060000	0	0	8916000
12859178	protein product [Mus musculus]	0.1322	2	1	6	31	0	0	27220000	0	0	0	0	28520000	63830000	0	0	0	0	0	0	0	0	0	5125000	5065000	0	0	21730000	0	40630000	31220000	127700000	0	0	0	0	0	0	0
532003341	005345916.1|PREDICTED: tubulin beta-3 chain [Microtus ochrogaster]	0.0709	1	1	4	24	0	0	0	0	197400000	17490000	0	0	8644000	0	0	0	0	0	0	0	0	0	0	0	27960000	0	15700000	0	74930000	0	0	0	0	0	7498000	0	0	0
532031046	005358463.1|PREDICTED: xaa-Pro aminopeptidase 2 [Microtus ochrogaster]	0.0106	1	1	1	16	0	0	0	0	0	0	0	10210000	13950000	0	0	0	0	0	0	0	0	0	0	0	51870000	0	17500000	0	158300000	19200000	0	0	0	0	4918000	0	0	0
531998181	005343635.1|PREDICTED: creatine kinase B-type isoform X1 [Microtus ochrogaster]	0.4423	1	11	12	57	0	10190000	40410000	0	0	0	0	101500000	107200000	0	0	0	0	0	0	0	0	0	0	0	0	0	0	0	0	8045000	57670000	0	0	0	0	0	0	0
532031540	005358703.1|PREDICTED: probasin-like [Microtus ochrogaster]	0.4932	1	5	5	59	2866000	0	0	0	0	12670000	0	0	0	0	0	0	0	0	0	0	0	0	0	4824000	37520000	0	15820000	0	106600000	26420000	25360000	0	0	0	0	0	0	0
532008171	005347908.1|PREDICTED: ras association domain-containing protein 1 isoform X3 [Microtus ochrogaster]	0.0216	3	1	1	9	0	0	0	0	0	0	0	0	0	0	0	0	0	0	0	0	0	0	0	0	62410000	7517000	21380000	0	139500000	93860000	0	0	0	0	0	0	0	0
532021026	005353896.1|PREDICTED: keratin, type II cytoskeletal 1b [Microtus ochrogaster]	0.0826	3	1	5	54	6154000	20980000	0	0	0	0	0	15160000	54730000	13890000	0	0	0	11380000	0	0	0	0	36610000	31500000	36310000	0	21380000	12780000	21410000	27770000	19990000	0	0	0	0	0	0	0
532039989	005362849.1|PREDICTED: probable aminopeptidase NPEPL1 [Microtus ochrogaster]	0.0536	1	1	1	16	0	0	0	0	0	0	0	0	0	0	0	0	0	0	0	0	0	0	0	0	0	0	25960000	6219000	150400000	24370000	0	0	0	0	0	0	49860000	0
532009611	005348614.1|PREDICTED: DNA topoisomerase 2-beta [Microtus ochrogaster]	0.0041	1	1	1	15	0	0	0	0	0	0	0	0	0	0	0	0	0	0	0	0	0	0	0	0	61000000	0	17780000	0	170500000	2031000	0	0	0	0	0	0	0	0
354469200	003497018.1|PREDICTED: collagen alpha-2(I) chain-like [Cricetulus griseus]	0.0308	1	4	4	18	0	47710000	13660000	0	0	0	0	22210000	97480000	0	0	0	0	4673000	0	0	0	0	0	0	0	0	0	0	0	6517000	112500000	0	0	0	0	0	0	0
256225924	071868.2|E3 ubiquitin-protein ligase RNF187 [Mus musculus]	0.1206	1	3	4	51	0	42580000	24390000	0	0	0	0	80770000	63570000	0	0	0	0	0	0	0	0	0	0	0	0	0	0	0	0	68030000	57590000	0	0	0	0	0	0	0
532000568	005344806.1|PREDICTED: fetuin-B isoform X1 [Microtus ochrogaster]	0.569	1	15	15	107	0	25110000	10360000	0	0	0	0	32000000	22760000	5495000	0	0	0	0	0	0	0	0	0	0	12580000	0	0	0	41380000	45450000	20070000	0	0	0	2511000	0	26180000	25280000
524938911	005071796.1|PREDICTED: calmodulin-like protein 3 [Mesocricetus auratus]	0.8389	1	9	12	64	0	3572000	1742000	0	22580000	0	0	33510000	83310000	0	0	0	7924000	0	0	0	0	0	0	0	29360000	0	16380000	0	60790000	20420000	5346000	2803000	0	1912000	13560000	0	0	0
532057093	005371251.1|PREDICTED: citrate synthase, mitochondrial [Microtus ochrogaster]	0.491	3	18	19	101	0	0	4636000	900200	35800000	12930000	0	0	0	1023000	0	0	0	0	0	0	0	0	0	0	35210000	0	13190000	0	109900000	14300000	24560000	0	0	0	10210000	0	0	14960000
531997456	005343286.1|PREDICTED: heat shock-related 70 kDa protein 2 [Microtus ochrogaster]	0.0804	1	7	10	56	0	26620000	34330000	0	0	0	0	22720000	25180000	0	0	0	0	0	0	0	0	0	0	0	11290000	0	8276000	3542000	24190000	23090000	57760000	752500	0	0	0	0	0	0
532008489	005348066.1|PREDICTED: lactotransferrin [Microtus ochrogaster]	0.5578	3	33	36	198	0	0	0	1990000	0	7308000	2788000	0	0	0	2664000	0	1320000	0	0	0	0	0	0	0	21910000	0	14310000	6493000	184000000	14120000	4680000	0	0	0	0	0	0	0
537145396	beta-enolase-like isoform 1 [Cricetulus griseus]	0.5052	2	10	15	65	0	24140000	27590000	0	39490000	0	0	11400000	17480000	0	0	0	0	0	1734000	0	0	2940000	0	0	0	1982000	0	0	21970000	165200000	32700000	4116000	2741000	2531000	0	0	0	0
408359977	MOUSE RecName: Full=ATPase inhibitor, mitochondrial	0.4133	1	4	4	31	0	0	0	0	93970000	0	0	0	0	0	0	0	0	0	0	0	0	0	0	0	22880000	0	15190000	0	88040000	0	0	0	0	0	42570000	0	0	0
532000513	005344782.1|PREDICTED: heat shock protein 105 kDa [Microtus ochrogaster]	0.0086	1	1	1	5	0	0	0	0	0	0	0	0	0	0	0	0	0	0	0	0	0	0	19650000	21270000	0	0	0	0	0	235900000	0	0	0	0	0	0	0	0
532018817	005353152.1|PREDICTED: 14-3-3 protein sigma [Microtus ochrogaster]	0.4646	1	15	19	79	0	17900000	9130000	0	0	0	0	59690000	67000000	0	0	0	0	0	0	0	0	0	0	0	16870000	0	6767000	0	47910000	10040000	30580000	0	0	0	0	0	4030000	0
532016448	005351984.1|PREDICTED: isoaspartyl peptidase/L-asparaginase [Microtus ochrogaster]	0.3306	5	7	10	29	0	0	0	0	47880000	6434000	0	0	0	0	0	0	0	0	0	0	0	0	0	0	18390000	0	11080000	0	26020000	235200000	8172000	0	0	0	10410000	0	0	0
532040905	005363300.1|PREDICTED: beta-defensin 129 [Microtus ochrogaster]	0.1688	1	4	4	24	0	0	0	0	45360000	11990000	0	0	0	0	0	0	0	0	0	0	0	0	0	0	20360000	0	16230000	0	96710000	0	0	3315000	0	0	9987000	0	0	11940000
532032432	005359135.1|PREDICTED: ATP synthase subunit delta, mitochondrial [Microtus ochrogaster]	0.6369	1	6	6	44	0	13530000	8508000	0	36760000	0	0	9552000	11840000	0	0	0	0	0	0	0	0	0	0	0	49310000	0	14890000	0	61030000	32540000	0	3496000	0	0	8055000	0	0	0
532043613	005364628.1|PREDICTED: L-lactate dehydrogenase B chain isoform X1 [Microtus ochrogaster]	0.1565	1	3	4	22	0	14920000	28550000	0	88090000	0	0	11230000	25480000	0	0	0	0	0	0	0	0	0	0	0	21800000	0	8716000	0	68070000	17490000	0	0	0	0	0	0	0	0
532000270	005344662.1|PREDICTED: LOW QUALITY PROTEIN: heat shock protein beta-1 [Microtus ochrogaster]	0.6226	1	12	12	57	0	7855000	17210000	0	21120000	0	0	103900000	165600000	0	0	0	0	0	0	0	0	0	0	0	0	0	0	0	0	28550000	17320000	0	0	0	0	0	0	0
532051013	005368265.1|PREDICTED: keratin, type I cytoskeletal 17 [Microtus ochrogaster]	0.1243	1	1	3	29	2389000	0	5233000	0	0	0	0	35970000	56040000	0	0	0	0	0	0	0	0	0	12890000	14400000	13400000	0	22040000	5187000	0	8298000	43720000	0	0	0	0	0	0	0
26341272	protein product [Mus musculus]	0.3495	1	2	4	32	0	0	25260000	0	0	10850000	0	24010000	23230000	0	0	0	0	0	0	0	0	0	0	0	18230000	0	7815000	0	41630000	0	28300000	0	0	0	13420000	0	0	0
532045448	005365528.1|PREDICTED: cystatin-C [Microtus ochrogaster]	0.2048	1	3	3	44	1628000	0	0	0	0	0	0	9582000	0	4502000	0	0	0	10320000	0	0	0	0	7373000	10620000	25930000	3812000	25930000	10370000	73050000	16670000	13810000	976600	0	0	0	0	0	0
537251043	dehydrogenase E1 component subunit beta [Cricetulus griseus]	0.5729	1	9	9	53	0	0	0	0	97430000	20800000	0	0	0	0	0	0	0	0	0	0	0	0	0	0	9501000	0	0	0	27530000	0	22520000	0	0	0	19240000	0	0	6741000
89574003	ATP synthase, H+ transporting F1 complex beta subunit [Monodelphis domestica]	0.5652	1	9	9	98	0	1888000	0	0	6038000	3159000	0	0	0	0	0	0	0	2033000	0	0	0	0	0	0	20250000	0	8200000	0	59620000	28050000	14730000	1062000	0	0	0	0	0	0
531998008	005343557.1|PREDICTED: alpha-1-antitrypsin-like [Microtus ochrogaster]	0.3333	1	6	6	25	0	0	0	0	124700000	0	0	0	0	0	0	0	0	0	0	0	1068000	0	0	0	0	0	0	0	0	0	0	0	0	0	34900000	0	0	44170000
354467315	003496115.1|PREDICTED: gamma-enolase [Cricetulus griseus]	0.1935	2	3	8	54	0	20540000	27590000	0	39490000	0	0	11400000	21940000	0	0	0	0	0	2660000	0	0	2940000	0	0	0	0	0	0	17610000	107500000	18790000	4116000	2315000	0	0	0	2952000	0
530732744	H4 [Saprolegnia diclina VS20]	0.3026	1	3	3	13	0	42900000	43800000	0	0	0	0	65530000	33650000	0	0	0	0	0	0	0	0	0	0	0	0	0	0	0	0	38550000	49080000	0	0	0	0	0	0	0
291395653	002714193.1|PREDICTED: histone cluster 1, H2bd-like [Oryctolagus cuniculus]	0.123	1	1	2	6	0	0	0	0	0	0	0	80130000	117400000	0	0	0	0	0	0	0	0	0	0	0	0	0	0	0	0	125200000	0	0	0	0	0	0	0	0
532003697	005346064.1|PREDICTED: 78 kDa glucose-regulated protein [Microtus ochrogaster]	0.2523	1	11	13	53	0	10010000	22190000	0	588700	0	0	22940000	17050000	0	0	0	0	0	830700	0	0	0	0	0	0	0	0	0	19120000	13070000	52640000	0	779700	0	0	0	0	0
532019462	005353419.1|PREDICTED: A-kinase anchor protein 4 [Microtus ochrogaster]	0.3706	1	23	25	68	0	0	847700	0	147000000	0	0	0	0	0	0	0	0	0	0	0	0	0	0	0	0	0	0	0	15680000	0	43530000	0	0	0	6420000	0	0	0
545895216	005659133.1|PREDICTED: histone H2A type 3-like, partial [Sus scrofa]	0.2239	1	2	2	8	0	0	0	0	0	0	0	128900000	80860000	0	0	0	0	0	0	0	0	0	0	0	0	0	0	0	0	92290000	0	0	0	0	0	0	0	0
532039528	005362623.1|PREDICTED: toll-like receptor 3 [Microtus ochrogaster]	0.0092	1	1	1	4	0	0	0	0	0	0	0	0	0	0	0	0	0	0	0	0	0	0	0	0	0	0	85650000	0	0	60180000	0	0	0	0	0	0	0	0
94957771	light chain dlc8b [Xenopus laevis]	0.5843	1	5	5	23	0	0	0	0	0	0	0	0	0	0	0	0	0	0	0	0	0	0	0	0	30390000	0	14930000	0	79690000	0	0	0	0	0	0	0	0	0
532036957	005361362.1|PREDICTED: glyceraldehyde-3-phosphate dehydrogenase, testis-specific [Microtus ochrogaster]	0.3287	1	4	4	12	0	40000000	0	0	33930000	0	0	0	0	0	0	0	0	0	0	0	0	0	0	0	0	0	0	0	19560000	66730000	47790000	0	0	0	9078000	0	0	0
149063028	dehydrogenase, mitochondrial, isoform CRA e [Rattus norvegicus]	0.5164	1	11	12	58	0	9003000	2043000	0	43790000	12280000	0	0	0	0	0	0	0	0	0	0	0	0	0	0	15960000	0	6086000	0	39770000	25580000	16200000	0	0	2146000	0	0	0	2392000
532029676	005357790.1|PREDICTED: lactadherin isoform X2 [Microtus ochrogaster]	0.3188	1	2	2	27	0	0	0	2587000	0	3415000	0	0	0	0	0	0	0	0	0	0	0	0	0	2132000	25900000	0	10650000	0	34200000	0	0	0	0	0	0	0	15930000	0
532006934	005347302.1|PREDICTED: transgelin [Microtus ochrogaster]	0.6965	1	12	12	38	0	37040000	59640000	0	0	0	0	23890000	40560000	0	0	0	0	0	0	0	0	0	0	0	0	0	0	0	0	0	33270000	0	0	0	0	0	0	0
586538263	006923978.1|PREDICTED: tubulin alpha-8 chain isoform X2 [Pteropus alecto]	0.2625	2	7	7	29	0	0	4568000	0	0	6160000	0	0	0	0	0	0	0	0	0	0	0	0	0	0	0	0	0	0	21700000	0	12040000	0	0	0	107600000	0	0	0
532051083	005368300.1|PREDICTED: keratin, type I cytoskeletal 12 [Microtus ochrogaster]	0.0471	1	1	3	15	0	0	0	0	0	0	0	22820000	50040000	0	0	0	0	0	0	0	0	0	6392000	7362000	0	0	18790000	0	28030000	45350000	0	0	0	0	0	0	0	0
532022343	005354537.1|PREDICTED: aconitate hydratase, mitochondrial [Microtus ochrogaster]	0.3938	1	21	25	114	0	3376000	1607000	0	51670000	6487000	392200	0	0	0	0	0	0	0	0	0	0	0	0	0	12050000	0	4446000	0	52920000	10100000	10600000	0	0	0	9933000	0	0	12380000
392337803	003753360.1|PREDICTED: LOW QUALITY PROTEIN: zinc finger protein 92-like [Rattus norvegicus]	0.0153	1	1	2	13	0	0	0	0	0	0	0	0	0	0	0	0	0	0	0	0	0	0	0	0	51140000	0	43430000	0	111600000	0	0	0	0	0	0	0	0	0
532021065	005353914.1|PREDICTED: keratin, type II cytoskeletal 7 [Microtus ochrogaster]	0.2682	5	5	11	42	0	0	0	0	0	0	0	10650000	30530000	0	0	0	0	11380000	0	0	0	0	16300000	12500000	20170000	0	21010000	4145000	15190000	29440000	0	0	0	0	0	0	0	0
532006956	005347313.1|PREDICTED: apolipoprotein A-I [Microtus ochrogaster]	0.4634	1	10	12	26	0	11340000	16720000	0	0	0	0	17370000	36400000	0	0	0	0	0	0	0	0	0	0	0	0	0	0	0	171600000	19340000	0	0	0	0	5949000	0	5365000	0
555961584	005892886.1|PREDICTED: 14-3-3 protein gamma isoform X2 [Bos mutus]	0.3304	1	2	7	44	0	3278000	0	0	0	0	0	24360000	34540000	0	0	0	0	0	0	0	0	0	0	0	16870000	0	6767000	0	47910000	13900000	6594000	0	0	0	7012000	0	4030000	0
532037515	005361635.1|PREDICTED: desmin [Microtus ochrogaster]	0.6145	2	23	27	74	0	13750000	73990000	0	0	0	0	25330000	27300000	0	0	0	0	0	0	0	0	0	0	0	0	0	0	0	0	6305000	41650000	0	0	0	0	0	0	0
532021028	005353897.1|PREDICTED: keratin, type II cytoskeletal 1 [Microtus ochrogaster]	0.6337	1	15	16	50	0	7682000	42010000	0	0	0	0	35400000	103400000	0	0	0	0	0	0	0	0	0	8859000	7996000	0	0	2705000	0	3275000	5948000	2592000	0	0	0	0	0	0	0
532021022	005353894.1|PREDICTED: keratin, type II cytoskeletal 4 [Microtus ochrogaster]	0.0655	3	2	7	46	0	0	0	0	0	0	0	47590000	92060000	0	0	0	0	11380000	0	0	0	0	8604000	10440000	6169000	0	9287000	3818000	10970000	18850000	2341000	0	0	0	0	0	0	0
532041233	005363462.1|PREDICTED: L-lactate dehydrogenase A-like 6B-like isoform X1 [Microtus ochrogaster]	0.6054	1	14	15	61	0	0	1027000	0	38330000	3661000	0	0	0	0	0	0	0	0	0	0	0	0	0	0	16120000	0	7495000	0	54620000	0	16340000	0	0	0	7687000	0	0	0
532038303	005362020.1|PREDICTED: sperm acrosome membrane-associated protein 1 [Microtus ochrogaster]	0.1724	1	4	4	16	0	0	0	0	0	19620000	0	0	0	0	0	0	0	0	0	0	0	0	0	0	23390000	0	0	0	36930000	0	0	0	0	0	0	0	0	0
585703556	006903819.1|PREDICTED: LOW QUALITY PROTEIN: glutathione peroxidase 4 [Elephantulus edwardii]	0.8571	1	2	2	8	0	0	0	0	172400000	0	0	0	0	0	0	0	0	0	0	0	0	0	0	0	0	0	0	0	0	0	0	0	0	0	88730000	0	0	8871000
291405401	002718936.1|PREDICTED: tyrosine 3/tryptophan 5 -monooxygenase activation protein, epsilon polypeptide [Oryctolagus cuniculus]	0.3758	1	2	4	34	0	4905000	0	0	0	0	0	11900000	21510000	0	0	0	0	0	0	0	0	0	0	0	16870000	0	6767000	0	47910000	9019000	10310000	0	0	0	0	0	4030000	0
532053285	005369386.1|PREDICTED: cytochrome c oxidase subunit 6B2-like isoform X1 [Microtus ochrogaster]	0.5455	1	3	5	25	0	0	0	0	66940000	9905000	0	0	0	0	0	0	0	0	0	0	0	0	0	0	9642000	0	4082000	0	36810000	0	0	0	0	0	48980000	0	0	0
532056649	005371032.1|PREDICTED: tubulin polymerization-promoting protein family member 2 [Microtus ochrogaster]	0.3122	1	6	6	32	0	1666000	0	0	0	16320000	3128000	0	0	3669000	0	0	0	0	0	0	0	0	0	0	21340000	0	2317000	0	56250000	0	8275000	2683000	0	0	11380000	0	0	0
532008471	005348057.1|PREDICTED: myosin light chain 3 [Microtus ochrogaster]	0.4407	1	4	6	16	0	73430000	21250000	0	0	0	0	14550000	22420000	0	0	0	0	0	0	0	0	0	0	0	0	0	0	0	0	126100000	0	0	0	0	0	0	0	0
354473514	003498980.1|PREDICTED: D-glucuronyl C5-epimerase isoform 1 [Cricetulus griseus]	0.1843	2	15	15	46	0	0	0	0	60360000	4427000	0	0	0	0	0	0	0	0	0	0	0	0	0	0	15400000	0	5576000	0	38730000	0	11480000	0	0	0	0	0	0	0
532013265	005350414.1|PREDICTED: myosin-11 isoform X4 [Microtus ochrogaster]	0.3589	4	56	60	172	0	4135000	51210000	0	0	0	0	49730000	46670000	0	0	0	0	0	0	0	0	0	0	0	0	0	0	0	0	31830000	21140000	0	0	0	0	0	0	0
532042355	005364010.1|PREDICTED: peroxiredoxin-6 [Microtus ochrogaster]	0.6571	1	9	10	64	0	0	0	0	6597000	3713000	0	0	0	0	0	0	0	0	0	0	0	0	0	0	23280000	0	7322000	0	73540000	0	0	0	0	0	6556000	0	0	7779000
514470312	005005882.1|PREDICTED: protein SMG7 isoform X5 [Cavia porcellus]	0.0103	1	1	2	9	0	0	0	0	0	0	0	0	20700000	0	0	0	0	0	0	0	0	0	0	12540000	0	0	0	0	85740000	15570000	0	0	0	0	0	0	0	0
532020293	005353735.1|PREDICTED: alpha-enolase [Microtus ochrogaster]	0.4315	1	7	10	61	0	23490000	27370000	0	15660000	0	0	6599000	20650000	0	0	0	0	0	2660000	0	0	2940000	0	0	0	0	0	0	12350000	32490000	13290000	4116000	4255000	0	0	0	9408000	0
532052237	005368868.1|PREDICTED: interleukin-18-binding protein isoform X3 [Microtus ochrogaster]	0.1395	1	1	1	11	0	0	0	0	0	0	0	0	0	0	0	0	0	0	0	0	0	0	9606000	9048000	0	0	10280000	19990000	102000000	0	0	0	0	0	0	1825000	0	0
125144	RAT RecName: Full=Ig kappa chain C region, B allele	0.358	1	5	5	28	0	11770000	6203000	0	0	0	0	0	0	0	0	0	0	0	0	0	0	0	0	0	0	0	0	0	31830000	27230000	20230000	0	0	0	0	0	17280000	0
532029674	005357789.1|PREDICTED: lactadherin isoform X1 [Microtus ochrogaster]	0.308	1	6	7	37	0	0	0	0	0	0	0	0	0	0	0	0	0	0	0	0	0	0	0	0	26730000	0	11960000	0	35170000	0	0	0	0	0	0	0	12550000	0
532028917	005357415.1|PREDICTED: pyruvate dehydrogenase E1 component subunit alpha, testis-specific form, mitochondrial isoform X1 [Microtus ochrogaster]	0.2941	2	9	9	18	0	0	0	0	132100000	15920000	0	0	0	0	0	0	0	0	0	0	0	0	0	0	0	0	0	0	15900000	0	0	0	0	0	14660000	0	0	0
532038042	005361894.1|PREDICTED: carbonic anhydrase 1 isoform X1 [Microtus ochrogaster]	0.5528	1	7	7	34	0	0	0	0	0	0	0	0	0	2935000	0	0	0	0	0	0	0	0	0	0	24680000	0	6324000	0	71520000	6099000	0	0	0	0	0	0	0	0
532013754	005350656.1|PREDICTED: collagen alpha-1(I) chain-like [Microtus ochrogaster]	0.0436	1	5	5	18	0	32840000	10340000	0	0	0	0	14280000	23770000	0	0	0	0	78750000	0	0	0	0	0	0	0	0	0	0	0	8577000	12020000	0	0	0	0	0	0	0
524926665	005067567.1|PREDICTED: very long-chain specific acyl-CoA dehydrogenase, mitochondrial isoform X1 [Mesocricetus auratus]	0.0227	1	1	1	4	0	0	0	0	0	0	0	0	0	0	0	0	0	18320000	0	0	0	0	19650000	21270000	0	0	0	0	0	0	0	0	0	0	0	0	0	0
532057700	005371551.1|PREDICTED: tetraspanin-1 [Microtus ochrogaster]	0.1062	1	2	2	15	0	0	0	0	0	0	0	0	0	0	0	0	0	0	0	0	0	0	6301000	5410000	0	0	31130000	3055000	44290000	9071000	0	0	0	0	0	0	23950000	0
532021053	005353908.1|PREDICTED: keratin, type II cuticular Hb2 [Microtus ochrogaster]	0.0724	3	1	7	21	0	0	1717000	0	0	0	0	23520000	50070000	0	0	0	0	11380000	0	0	0	0	6796000	11120000	0	0	8106000	0	15190000	22980000	8575000	0	0	0	0	0	0	0
532054466	005369956.1|PREDICTED: glutathione peroxidase 6 [Microtus ochrogaster]	0.531	2	4	4	47	2107000	0	0	2473000	0	10010000	0	0	0	6827000	0	0	0	8032000	0	0	0	0	0	3925000	0	0	5737000	0	5615000	0	0	0	0	0	0	0	23030000	0
532051755	005368632.1|PREDICTED: calsequestrin-1 [Microtus ochrogaster]	0.4151	6	10	10	14	0	0	0	0	0	0	0	0	0	0	0	0	0	0	0	0	0	0	0	0	0	0	0	0	0	204100000	0	0	0	0	0	0	0	0
564298767	006223683.1|PREDICTED: pecanex-like protein 3 isoform X2 [Rattus norvegicus]	0.0034	1	1	1	15	0	0	0	0	0	0	0	0	0	0	0	0	0	5126000	0	0	0	0	0	0	0	0	0	0	12440000	0	0	0	0	20460000	14490000	15000000	21660000	0
532009446	005348534.1|PREDICTED: zona pellucida sperm-binding protein 3 receptor-like [Microtus ochrogaster]	0.1389	2	5	5	22	0	0	0	0	0	0	0	0	0	0	0	0	0	0	0	0	0	0	0	0	26330000	0	19230000	0	53750000	0	0	0	0	0	0	0	0	0
532032496	005359167.1|PREDICTED: basigin isoform X1 [Microtus ochrogaster]	0.1	1	4	4	18	0	0	0	0	34340000	0	0	0	0	0	0	0	0	0	0	0	0	0	0	0	13360000	0	0	0	47880000	0	0	0	0	0	6525000	0	0	0
532029106	005357509.1|PREDICTED: ankyrin repeat domain-containing protein 13C isoform X1 [Microtus ochrogaster]	0.0148	1	1	1	1	0	0	0	0	0	0	0	0	0	0	0	0	0	0	0	0	0	0	0	0	0	0	0	0	0	0	0	0	0	0	0	0	0	0
531998347	005343717.1|PREDICTED: uncharacterized protein LOC101991684 [Microtus ochrogaster]	0.1371	1	8	9	38	0	0	0	0	24090000	0	0	0	0	0	0	0	0	0	0	0	0	0	0	0	5208000	0	5466000	0	21790000	0	0	0	0	0	2109000	0	0	0
537170663	dehydrogenase [Cricetulus griseus]	0.3786	1	11	12	22	0	0	0	0	95100000	0	0	0	0	0	0	0	0	0	0	0	0	0	0	0	0	0	0	0	33590000	0	0	0	0	0	9672000	0	0	0
344250494	protein C6orf150 [Cricetulus griseus]	0.009	1	1	1	11	0	0	0	2401000	0	0	0	0	0	0	0	0	0	0	0	0	0	0	0	1616000	23980000	0	24050000	4040000	58740000	0	0	0	0	0	0	0	21090000	0
532021827	005354281.1|PREDICTED: galectin-1 [Microtus ochrogaster]	0.4621	1	7	7	27	0	12770000	17690000	0	0	0	0	30650000	31150000	0	0	0	0	0	0	0	0	0	0	0	0	0	0	0	0	0	19540000	0	0	0	0	0	0	0
532043194	005364424.1|PREDICTED: sorbitol dehydrogenase [Microtus ochrogaster]	0.406	1	12	12	41	0	0	0	0	0	0	0	0	0	0	0	0	0	0	0	0	0	0	0	0	15860000	0	0	0	66130000	0	0	0	0	0	9851000	0	0	12380000
532045941	005365771.1|PREDICTED: zinc finger protein 800 [Microtus ochrogaster]	0.009	1	1	1	14	0	0	0	0	0	0	0	0	0	0	0	0	0	0	0	0	0	0	0	0	21220000	0	19750000	4253000	79650000	0	0	0	0	0	0	0	0	0
354465374	003495155.1|PREDICTED: cytochrome c oxidase subunit 4 isoform 1, mitochondrial-like [Cricetulus griseus]	0.087	1	1	1	5	0	0	0	0	129800000	0	0	0	0	0	0	0	0	0	0	0	0	0	0	0	0	0	0	0	0	0	0	0	0	0	0	0	0	0
344245884	[Cricetulus griseus]	0.198	1	6	6	24	0	10820000	5303000	0	0	0	0	553900	25500000	0	0	0	0	0	0	0	0	0	0	0	0	0	0	0	34870000	23020000	12660000	0	0	0	0	0	0	0
532038758	005362245.1|PREDICTED: protein NipSnap homolog 3B-like [Microtus ochrogaster]	0.5911	2	10	10	43	0	0	0	0	35020000	0	0	0	0	0	0	0	0	0	0	0	0	0	0	0	17300000	0	6511000	0	27960000	0	0	0	0	0	0	0	0	7622000
532043142	005364398.1|PREDICTED: protein disulfide-isomerase A3 [Microtus ochrogaster]	0.3684	1	11	11	25	0	69870000	7698000	0	0	0	0	15770000	8437000	0	0	0	0	0	0	0	0	0	0	0	0	0	0	0	0	0	14920000	0	0	0	0	0	0	0
532015667	005351598.1|PREDICTED: cathepsin D [Microtus ochrogaster]	0.2614	1	11	12	48	0	0	0	0	0	0	0	0	0	0	0	0	0	0	0	0	0	0	0	0	13490000	0	8520000	0	63410000	14940000	0	0	0	0	0	0	10040000	0
532050850	005368184.1|PREDICTED: cytochrome c oxidase subunit 6C-2-like isoform X1 [Microtus ochrogaster]	0.6267	1	5	6	23	0	0	0	0	0	0	0	0	0	0	0	0	0	0	0	0	0	0	0	0	0	0	6973000	0	60200000	0	0	0	0	0	36610000	0	0	0
537151516	regulatory light polypeptide 9-like protein [Cricetulus griseus]	0.4101	2	10	10	44	0	0	21370000	0	0	0	0	41300000	74670000	0	0	0	0	0	0	0	0	0	0	0	0	0	0	0	0	0	7902000	0	0	0	0	0	0	0
47221520	protein product [Tetraodon nigroviridis]	0.0398	1	1	1	4	0	0	0	0	0	0	0	48370000	32770000	0	0	0	0	0	0	0	0	0	0	0	0	0	0	0	0	66860000	0	0	0	0	0	0	0	0
532032781	005359306.1|PREDICTED: TBC1 domain family member 1 isoform X1 [Microtus ochrogaster]	0.0044	1	1	1	4	0	0	0	0	0	0	0	0	0	0	0	0	0	0	0	0	0	0	0	0	25680000	0	13670000	0	77880000	0	0	0	0	0	0	0	0	0
532037517	005361636.1|PREDICTED: aspartyl aminopeptidase isoform X1 [Microtus ochrogaster]	0.4783	2	14	16	37	0	0	0	0	24800000	9905000	0	0	0	0	0	0	0	0	0	0	0	0	0	0	9763000	0	0	0	28100000	0	0	1327000	0	0	10810000	0	0	7280000
13278355	protein [Mus musculus]	0.6029	1	2	2	16	3845000	0	0	0	0	2328000	0	0	0	0	0	0	0	0	0	0	0	0	0	0	0	0	0	0	0	0	0	0	0	8717000	0	0	6996000	0
532007851	005347750.1|PREDICTED: protein dopey-1 [Microtus ochrogaster]	0.0029	1	1	1	4	0	0	0	0	0	0	0	0	0	0	0	0	0	0	0	0	0	0	0	0	0	0	0	0	97530000	0	0	0	0	0	0	0	0	0
112489950	Chain A, Crystal Structure Of Mouse Testicular Cytochrome C At 1.6 Angstrom	0.2885	2	3	3	16	0	0	0	0	0	0	0	0	0	0	0	0	0	0	0	0	0	0	0	0	9429000	0	7672000	0	28640000	0	11400000	0	0	0	0	0	0	0
532006545	005347111.1|PREDICTED: sperm surface protein Sp17 [Microtus ochrogaster]	0.5946	1	8	9	25	0	0	0	0	44220000	8347000	0	0	0	0	0	0	0	0	0	0	1814000	0	0	0	5992000	0	0	0	21060000	0	2074000	0	0	0	21680000	0	0	4345000
532051472	005368493.1|PREDICTED: glucose-6-phosphate isomerase isoform X1 [Microtus ochrogaster]	0.2942	1	9	10	32	0	13940000	2534000	0	0	0	0	0	0	0	0	0	0	0	0	0	0	0	0	0	10280000	0	4901000	0	40840000	11770000	0	0	0	0	0	0	0	0
344237353	[Cricetulus griseus]	0.2615	1	5	5	15	0	0	0	0	44680000	1885000	0	0	0	0	0	0	0	0	0	0	0	0	0	0	0	0	6729000	0	9141000	0	0	0	0	0	0	0	0	22020000
532039954	005362832.1|PREDICTED: tubulin beta-1 chain [Microtus ochrogaster]	0.064	1	3	4	17	0	0	0	0	0	0	0	0	0	0	0	0	0	0	0	0	0	0	0	0	10540000	0	0	0	43880000	0	0	0	0	0	0	0	0	0
532048509	005367031.1|PREDICTED: calreticulin [Microtus ochrogaster]	0.3373	1	10	10	24	0	0	4413000	0	0	0	0	27220000	22340000	0	0	0	0	0	0	0	0	0	0	0	0	0	0	0	0	0	21210000	0	0	0	0	0	0	0
537171010	protein [Cricetulus griseus]	0.2857	1	12	13	29	0	9664000	14550000	0	0	0	0	31310000	31470000	0	0	0	0	0	0	0	0	0	0	0	0	0	0	0	0	0	9853000	0	0	0	0	0	0	0
533172710	005399803.1|PREDICTED: myosin-8 [Chinchilla lanigera]	0.3179	2	2	6	18	0	13040000	0	0	0	0	0	0	5293000	0	0	0	0	3082000	0	0	0	0	0	0	0	0	0	0	0	60700000	0	0	0	9136000	5012000	5832000	0	0
537145526	protein [Cricetulus griseus]	0.2885	2	7	21	42	0	4403000	0	0	0	0	0	0	5293000	0	0	0	0	3082000	0	0	0	0	0	0	0	0	0	0	0	76970000	0	0	0	4689000	5012000	5832000	0	0
532037772	005361761.1|PREDICTED: collagen alpha-3(VI) chain [Microtus ochrogaster]	0.1841	1	34	34	117	0	1934000	30010000	0	0	0	0	21530000	18440000	0	0	0	0	0	0	0	0	0	0	0	0	0	0	0	0	0	16510000	0	0	0	0	0	0	0
354490016	003507156.1|PREDICTED: protein S100-A11-like [Cricetulus griseus]	0.39	1	5	6	24	0	4466000	4814000	0	2529000	0	0	13900000	12220000	0	0	0	0	0	0	0	0	0	0	0	0	0	0	0	7710000	14500000	14990000	0	0	0	0	0	0	0
20137433	MOUSE RecName: Full=Calcitonin gene-related peptide 1	0.0769	1	1	1	10	0	0	0	0	0	0	0	0	0	0	0	0	0	0	0	0	0	0	0	0	0	0	0	0	19460000	0	0	0	0	0	53280000	0	0	0
354494841	003509543.1|PREDICTED: phosphate carrier protein, mitochondrial isoform 2 [Cricetulus griseus]	0.0561	1	2	2	5	0	0	0	0	54330000	0	0	0	0	0	0	0	0	0	0	0	0	0	0	0	0	0	0	0	0	0	32150000	0	0	0	7914000	0	0	0
586534462	006922115.1|PREDICTED: myosin-7B [Pteropus alecto]	0.0328	1	3	6	19	0	0	0	0	0	0	0	0	8686000	0	0	0	0	3082000	0	0	0	0	0	0	0	0	0	0	0	60940000	0	0	0	9136000	5012000	5832000	0	0
532040437	005363069.1|PREDICTED: protein-glutamine gamma-glutamyltransferase 2 [Microtus ochrogaster]	0.2514	1	10	10	41	0	0	13750000	0	0	0	0	12760000	0	0	0	0	0	0	0	0	0	0	0	0	0	0	0	0	0	0	21120000	0	0	0	0	0	0	0
532049082	005367315.1|PREDICTED: protein S100-A6 isoform X1 [Microtus ochrogaster]	0.2472	1	4	4	13	0	0	0	0	0	0	0	43720000	25330000	0	0	0	0	0	0	0	0	0	0	0	0	0	0	0	17810000	25070000	0	0	0	0	0	0	0	0
537270453	translocase 4-like protein [Cricetulus griseus]	0.3343	1	10	12	22	0	0	0	0	40900000	0	0	0	0	0	0	0	0	4040000	0	0	0	0	0	0	0	0	0	0	0	0	0	0	0	0	18320000	0	0	5568000
537232735	anhydrase 3-like protein [Cricetulus griseus]	0.4798	1	10	10	18	0	33360000	0	0	0	0	0	0	0	0	0	0	0	0	0	0	0	0	0	0	0	0	0	0	0	76120000	0	0	0	0	0	0	0	0
354483044	003503705.1|PREDICTED: peptidyl-prolyl cis-trans isomerase A-like [Cricetulus griseus]	0.0725	1	1	1	6	0	0	38730000	0	0	0	0	18030000	17840000	0	0	0	0	0	0	0	0	0	0	0	0	0	0	0	0	0	22670000	0	0	0	0	0	0	0
532034440	005360124.1|PREDICTED: sulfated glycoprotein 1-like isoform X4 [Microtus ochrogaster]	0.2205	1	7	9	21	0	0	0	615200	0	0	0	9127000	26370000	0	0	0	0	0	0	0	0	0	0	0	5559000	0	0	2251000	58280000	0	0	0	0	0	0	0	0	1250000
344250556	finger protein 183 [Cricetulus griseus]	0.0146	1	1	1	2	0	0	0	0	0	0	0	117900000	0	0	0	0	0	0	0	0	0	0	0	0	0	0	0	0	0	0	0	0	0	0	0	0	0	0
532037331	005361545.1|PREDICTED: elongation factor 1-beta [Microtus ochrogaster]	0.4569	1	3	3	7	0	0	17300000	0	0	0	0	14340000	36610000	0	0	0	0	0	0	0	0	0	0	0	0	0	0	0	0	0	24250000	0	0	0	0	0	0	0
532048259	005366907.1|PREDICTED: L-amino-acid oxidase [Microtus ochrogaster]	0.3754	1	16	17	28	0	0	0	0	35880000	2510000	0	0	0	0	0	0	0	0	0	0	0	0	0	0	0	0	0	0	17110000	0	0	0	0	0	0	0	0	7125000
532023310	005355002.1|PREDICTED: histone H1t-like [Microtus ochrogaster]	0.0569	1	3	3	6	0	0	3898000	0	0	0	0	66140000	32150000	0	0	0	0	0	0	0	0	0	0	0	0	0	0	0	0	11810000	0	0	0	0	0	0	0	0
545882381	003360181.3|PREDICTED: CCR4-NOT transcription complex subunit 4 isoform X1 [Sus scrofa]	0.0168	1	1	1	4	0	0	0	0	0	0	0	0	0	0	0	0	0	0	0	0	0	0	0	0	0	0	0	0	12300000	80890000	0	0	0	0	0	0	0	0
532037435	005361595.1|PREDICTED: glia-derived nexin [Microtus ochrogaster]	0.3494	1	13	14	43	0	0	0	0	0	0	0	0	0	0	0	0	0	0	0	0	0	0	0	0	10260000	0	6180000	0	38990000	0	0	0	0	0	0	0	6172000	16530000
532015870	005351698.1|PREDICTED: glutathione S-transferase P-like [Microtus ochrogaster]	0.1835	1	4	4	25	0	11060000	15600000	0	0	0	0	12270000	17290000	0	0	0	0	0	0	0	0	0	0	0	0	0	0	0	0	0	13460000	0	0	0	0	0	0	0
532029419	005357662.1|PREDICTED: lysosomal Pro-X carboxypeptidase-like, partial [Microtus ochrogaster]	0.3427	2	6	6	19	0	0	0	0	0	0	0	0	0	4237000	0	0	0	0	0	0	0	0	0	0	0	0	4136000	0	11200000	0	0	0	0	0	0	0	0	0
532009009	005348323.1|PREDICTED: tyrosine-protein phosphatase non-receptor type 4 [Microtus ochrogaster]	0.0059	1	1	1	2	0	0	0	0	0	0	0	0	0	0	0	0	0	0	0	0	0	0	0	0	0	0	0	0	90720000	0	0	0	0	0	0	0	0	0
12656128	1 slow myosin heavy chain [Felis catus]	0.3832	2	2	8	15	0	5430000	0	0	0	0	0	0	0	0	0	0	0	0	0	0	0	0	0	0	0	0	0	0	0	98270000	0	0	0	2045000	0	0	0	0
532016666	005352090.1|PREDICTED: annexin A1 [Microtus ochrogaster]	0.2386	1	6	7	19	0	0	5459000	0	0	0	0	8807000	7702000	0	0	0	0	0	0	0	0	0	0	0	0	0	0	0	0	0	21980000	0	0	0	0	0	0	0
532022661	005354690.1|PREDICTED: vimentin [Microtus ochrogaster]	0.3501	2	10	14	28	0	10000000	8380000	0	0	0	0	21410000	8027000	0	0	0	0	0	0	0	0	0	0	0	0	0	0	0	0	5417000	4435000	0	0	0	0	0	0	0
354470617	003497547.1|PREDICTED: myosin-8 [Cricetulus griseus]	0.2435	2	6	10	21	0	8874000	0	0	0	0	0	0	0	0	0	0	0	0	0	0	0	0	0	0	0	0	0	0	0	88740000	0	0	0	3898000	0	0	0	0
524966504	005083147.1|PREDICTED: cationic trypsin-3-like [Mesocricetus auratus]	0.2172	1	4	4	14	0	0	0	0	13750000	3191000	0	0	0	0	0	0	0	0	0	0	0	0	0	0	19410000	0	0	0	34340000	0	0	0	0	0	0	0	0	1709000
531997707	005343409.1|PREDICTED: epididymal secretory protein E1 [Microtus ochrogaster]	0.302	1	3	4	12	0	0	0	0	0	0	0	0	0	0	0	0	0	0	0	0	0	0	0	0	0	0	0	0	29230000	0	0	0	0	0	7626000	0	0	0
533188747	005407308.1|PREDICTED: rho GDP-dissociation inhibitor 1 [Chinchilla lanigera]	0.1099	1	2	2	12	0	7184000	7864000	0	0	0	0	0	0	0	0	0	0	0	0	0	0	0	0	0	0	0	0	0	0	0	22980000	0	0	0	0	0	0	0
532050285	005367909.1|PREDICTED: glutathione S-transferase Mu 5-like isoform X1 [Microtus ochrogaster]	0.3318	1	5	6	28	0	0	1349000	0	0	0	0	0	0	0	0	0	0	0	0	0	0	0	0	0	0	0	0	0	0	23380000	24320000	0	0	0	0	0	0	0
587009325	006939586.1|PREDICTED: outer dense fiber protein 2 isoform X10 [Felis catus]	0.2615	1	5	5	17	0	0	0	0	35760000	0	0	0	0	0	0	0	0	0	0	0	0	0	0	0	0	0	0	0	0	0	13030000	0	0	0	5774000	0	0	0
585705918	006898640.1|PREDICTED: myosin-8 [Elephantulus edwardii]	0.3415	1	9	20	46	0	4690000	0	0	0	0	0	0	0	0	0	0	0	0	0	0	0	0	0	0	0	0	0	0	0	79390000	0	0	0	4797000	4038000	0	0	0
395836734	003791305.1|PREDICTED: myosin-4 [Otolemur garnettii]	0.1316	2	4	15	35	0	5223000	0	0	0	0	0	0	0	0	0	0	0	2194000	0	0	0	0	0	0	0	0	0	0	0	68750000	0	0	0	3609000	4038000	0	0	0
532007821	005347735.1|PREDICTED: annexin A2 [Microtus ochrogaster]	0.1613	1	4	4	11	0	4169000	28050000	0	0	0	0	5182000	5344000	0	0	0	0	0	0	0	0	0	0	0	0	0	0	0	0	0	14120000	0	0	0	0	0	0	0
532025273	005355668.1|PREDICTED: succinyl-CoA ligase [ADP-forming] subunit beta, mitochondrial [Microtus ochrogaster]	0.2573	1	8	10	21	0	0	0	0	18640000	0	0	0	0	0	0	0	0	0	0	0	0	0	0	0	4454000	0	0	0	21490000	0	7498000	0	0	0	8020000	0	0	0
524931344	005069864.1|PREDICTED: protein disulfide-isomerase [Mesocricetus auratus]	0.3929	1	16	16	45	0	3985000	4856000	0	0	0	0	19300000	23070000	0	0	0	0	0	0	0	0	0	0	0	0	0	0	0	0	739300	9760000	0	0	0	0	0	0	0
524970796	005085264.1|PREDICTED: transketolase isoform X1 [Mesocricetus auratus]	0.1592	7	6	6	26	0	4214000	3687000	0	0	0	0	8480000	13100000	0	0	0	0	0	0	0	0	0	6285000	7678000	0	2166000	0	4538000	0	0	7880000	0	0	0	0	0	0	0
532012223	005349899.1|PREDICTED: myosin-8 [Microtus ochrogaster]	0.158	1	2	6	26	0	4690000	0	0	0	0	0	0	0	0	0	0	0	2194000	0	0	0	0	0	0	0	0	0	0	0	56530000	0	0	0	4172000	3860000	3679000	0	0
14091948	heavy chain constant region [Mus musculus domesticus]	0.1952	1	4	4	20	0	6138000	2725000	0	0	0	0	0	0	0	0	0	0	0	0	0	0	0	0	0	2995000	0	0	0	11950000	14220000	6018000	0	0	0	0	0	3974000	0
348564792	003468188.1|PREDICTED: troponin I, fast skeletal muscle [Cavia porcellus]	0.4365	4	7	9	11	0	0	0	0	0	0	0	0	0	0	0	0	0	0	0	0	0	0	0	0	0	0	0	0	0	91130000	0	0	0	0	0	0	0	0
524960701	005080289.1|PREDICTED: protein S100-A14 isoform X1 [Mesocricetus auratus]	0.6078	1	5	6	18	0	0	1365000	0	0	0	0	19640000	43390000	0	0	0	0	0	0	0	0	0	0	0	0	0	0	0	0	0	0	0	0	0	0	0	0	0
395844762	003795122.1|PREDICTED: myosin light chain kinase, smooth muscle [Otolemur garnettii]	0.0525	1	7	7	15	0	0	11580000	0	0	0	0	21890000	42210000	0	0	0	0	0	0	0	0	0	0	0	0	0	0	0	0	0	0	0	0	0	0	0	0	0
532010099	005348852.1|PREDICTED: apolipoprotein A-II isoform X1 [Microtus ochrogaster]	0.1613	1	4	4	7	0	0	0	0	0	0	0	0	20550000	0	0	0	0	0	0	0	0	0	0	0	0	3821000	0	0	19570000	34260000	0	0	0	0	0	0	0	0
532021665	005354200.1|PREDICTED: myoglobin [Microtus ochrogaster]	0.5204	1	5	5	18	0	8659000	0	0	0	0	0	0	0	0	0	0	0	4032000	0	0	0	0	0	0	0	0	0	0	0	35420000	0	0	0	4615000	2575000	2913000	0	0
354484913	003504630.1|PREDICTED: WAP four-disulfide core domain protein 2-like [Cricetulus griseus]	0.3089	1	2	4	8	0	0	0	0	42010000	6323000	0	0	0	0	0	0	0	0	0	0	0	0	0	0	0	0	0	0	0	0	0	0	0	0	0	0	0	0
532000487	005344769.1|PREDICTED: vascular endothelial growth factor receptor 1 [Microtus ochrogaster]	0.022	1	1	1	8	0	0	0	0	0	0	0	0	0	0	0	0	0	0	0	0	0	0	0	11910000	11290000	4261000	16370000	3744000	0	0	0	0	0	0	0	0	0	0
532051739	005368624.1|PREDICTED: transgelin-2 [Microtus ochrogaster]	0.603	1	9	9	36	0	6245000	7470000	0	0	0	0	17080000	18770000	0	0	0	0	0	0	0	0	0	0	0	0	0	0	0	0	0	9079000	0	0	0	0	0	0	0
223647330	protein Rab-2A [Salmo salar]	0.1992	1	4	4	8	0	0	0	0	22430000	0	0	0	0	0	0	0	0	0	0	0	0	0	0	0	0	0	0	0	18440000	0	0	0	0	0	0	0	0	0
537239337	translocase 1-like protein [Cricetulus griseus]	0.1474	1	1	4	16	0	0	0	0	0	0	0	0	0	0	0	0	0	3366000	0	0	0	0	0	0	0	0	0	0	0	0	0	0	0	3864000	13200000	2552000	0	0
532017247	005352377.1|PREDICTED: aspartate aminotransferase, cytoplasmic [Microtus ochrogaster]	0.1755	1	4	4	5	0	0	0	0	0	0	0	0	0	0	0	0	0	0	0	0	0	0	0	0	0	0	0	0	0	81950000	0	0	0	0	0	0	0	0
431922238	kinase I isoform gamma-2 [Pteropus alecto]	0.0156	1	1	1	5	0	0	0	0	0	0	0	0	0	0	0	0	0	0	0	0	0	0	0	0	0	0	0	0	19460000	0	0	0	0	0	53280000	0	0	0
532001030	005344966.1|PREDICTED: histone H3.3-like, partial [Microtus ochrogaster]	0.2418	1	2	3	6	0	0	0	0	0	0	0	24130000	22870000	0	0	0	0	0	0	0	0	0	0	0	0	0	0	0	0	33580000	0	0	0	0	0	0	0	0
537201630	differentiation-associated protein AHNAK-like protein, partial [Cricetulus griseus]	0.0662	1	15	16	30	0	1619000	6907000	0	0	0	0	16690000	27730000	0	0	0	0	0	0	0	0	0	0	0	0	0	0	0	0	0	5981000	0	0	0	0	0	0	0
524927355	005139305.1|PREDICTED: LOW QUALITY PROTEIN: myosin, heavy chain 1, skeletal muscle, adult [Mesocricetus auratus]	0.2605	1	3	9	16	0	0	0	0	0	0	0	0	0	0	0	0	0	0	0	0	0	0	0	0	0	0	0	0	0	67730000	0	0	0	2045000	0	0	0	0
532033212	005359520.1|PREDICTED: vitamin D-binding protein isoform X1 [Microtus ochrogaster]	0.2403	1	6	6	14	0	0	0	0	0	0	0	0	0	0	0	0	0	0	0	0	0	0	0	0	6792000	0	0	0	44000000	0	0	821100	0	0	0	0	0	0
537262843	caldesmon-like protein [Cricetulus griseus]	0.2039	1	12	12	27	0	0	12360000	0	0	0	0	17620000	19220000	0	0	0	0	0	0	0	0	0	0	0	0	0	0	0	0	0	8373000	0	0	0	0	0	0	0
531998491	005343787.1|PREDICTED: bromodomain adjacent to zinc finger domain protein 1A [Microtus ochrogaster]	0.0068	1	1	1	3	0	9608000	0	0	0	0	0	0	0	0	0	0	0	0	0	0	0	0	0	0	0	0	0	0	0	0	0	0	0	0	0	0	0	0
532021901	005354318.1|PREDICTED: myosin-9 [Microtus ochrogaster]	0.0699	1	3	7	17	0	0	25770000	0	0	0	0	13040000	13120000	0	0	0	0	0	0	0	0	0	0	0	0	0	0	0	0	0	6518000	0	0	0	0	0	0	0
532038048	005361897.1|PREDICTED: carbonic anhydrase 2 [Microtus ochrogaster]	0.2464	1	3	3	13	0	0	0	0	0	0	0	0	0	1614000	0	0	0	0	0	0	0	0	0	0	6253000	0	0	0	29680000	9853000	0	0	0	0	0	0	7924000	0
532042653	005364157.1|PREDICTED: COMM domain-containing protein 9 [Microtus ochrogaster]	0.0253	2	1	1	3	0	0	0	0	0	0	0	0	0	0	0	0	0	0	0	0	0	0	0	0	0	0	0	0	0	0	0	0	0	0	0	0	0	0
532018398	005352944.1|PREDICTED: chymotrypsin-like elastase family member 2A [Microtus ochrogaster]	0.0296	1	1	1	4	0	0	0	0	0	0	0	0	0	0	0	0	0	0	0	0	0	0	0	0	28630000	0	0	0	33440000	0	0	0	0	0	0	0	0	0
532030489	005358189.1|PREDICTED: decorin isoform X2 [Microtus ochrogaster]	0.3398	2	9	9	19	0	0	12320000	0	0	0	0	24550000	19840000	0	0	0	0	0	0	0	0	0	0	0	0	0	0	0	0	0	0	0	0	0	0	0	0	0
532023423	005355057.1|PREDICTED: cytochrome b-c1 complex subunit Rieske, mitochondrial-like [Microtus ochrogaster]	0.2153	1	5	5	8	0	0	0	0	27570000	0	0	0	0	0	0	0	0	0	0	0	0	0	0	0	0	0	0	0	8344000	0	0	0	0	0	11760000	0	0	7278000
537238450	dismutase [Cricetulus griseus]	0.2787	1	4	5	6	0	0	0	0	0	0	0	0	0	0	0	0	0	0	0	0	0	0	0	0	0	0	0	0	36390000	0	0	0	0	0	0	0	0	0
532032276	005359060.1|PREDICTED: elongation factor 2 [Microtus ochrogaster]	0.1611	1	8	8	24	0	6487000	6560000	0	0	0	0	9469000	11400000	0	0	0	0	0	0	0	0	0	0	0	0	0	0	0	0	0	10300000	0	0	0	0	0	0	0
187957266	protein [Mus musculus]	0.1691	1	24	25	60	0	0	20880000	0	0	0	0	4160000	6967000	0	0	0	0	0	0	0	0	0	0	0	0	0	0	0	0	0	13400000	0	0	0	0	0	0	0
50403784	MOUSE RecName: Full=Vinculin	0.1344	1	8	8	24	0	3683000	8781000	0	0	0	0	14840000	17420000	0	0	0	0	0	0	0	0	0	0	0	0	0	0	0	0	0	4696000	0	0	0	0	0	0	0
532033332	005359578.1|PREDICTED: extracellular matrix protein FRAS1 [Microtus ochrogaster]	0.002	4	1	1	3	0	0	0	0	0	0	0	0	0	0	0	0	0	0	0	0	0	0	0	0	0	0	0	0	33770000	0	0	0	0	0	0	0	0	0
532043110	005364382.1|PREDICTED: adenosine deaminase-like protein [Microtus ochrogaster]	0.0202	7	1	1	4	0	0	0	0	0	0	0	0	0	0	0	0	0	0	0	0	0	0	0	0	0	0	22610000	0	0	11930000	0	0	0	0	0	0	0	0
543719228	005500841.1|PREDICTED: dihydrolipoyllysine-residue acetyltransferase component of pyruvate dehydrogenase complex, mitochondrial [Columba livia]	0.2057	1	4	5	11	0	0	0	0	25660000	3926000	0	0	0	0	0	0	0	0	0	0	0	0	0	0	0	0	0	0	0	0	8079000	0	0	0	0	0	0	0
532032342	005359092.1|PREDICTED: izumo sperm-egg fusion protein 4 isoform X1 [Microtus ochrogaster]	0.2105	1	3	4	8	0	0	0	0	0	0	0	0	0	0	0	0	0	0	0	0	0	0	0	0	0	0	0	0	22310000	0	0	0	0	0	0	0	0	0
532043935	005364786.1|PREDICTED: macrophage-capping protein isoform X1 [Microtus ochrogaster]	0.2768	1	5	5	16	0	944300	6583000	0	0	0	0	4059000	6794000	0	0	0	0	0	0	0	0	0	0	0	0	0	0	0	0	0	11240000	0	0	0	0	0	0	0
537260438	C-&gt	0.2967	1	4	5	7	0	3274000	0	0	0	0	0	0	0	0	0	0	0	0	0	0	0	0	0	0	0	0	0	0	0	59030000	0	0	0	0	0	0	0	0
565320991	P2 protein [Ophiophagus hannah]	0.2215	1	5	5	14	0	3666000	0	0	0	0	0	0	0	0	0	0	0	0	0	0	0	0	0	0	9027000	0	0	0	0	31430000	0	0	0	0	0	0	7065000	0
532016248	005351887.1|PREDICTED: peroxiredoxin-5, mitochondrial [Microtus ochrogaster]	0.0923	1	2	2	8	0	0	0	0	0	0	0	0	0	0	0	0	0	0	0	0	0	0	0	0	4304000	0	0	0	23880000	0	0	0	0	0	0	0	0	0
532008225	005347935.1|PREDICTED: ubiquitin-like modifier-activating enzyme 7 [Microtus ochrogaster]	0.0171	1	1	1	4	0	0	0	0	0	0	0	0	0	0	0	0	0	0	0	0	0	0	0	0	11980000	0	7795000	0	29190000	0	0	0	0	0	0	0	0	0
532018466	005352977.1|PREDICTED: succinate dehydrogenase [ubiquinone] iron-sulfur subunit, mitochondrial isoform X2 [Microtus ochrogaster]	0.1741	1	5	5	7	0	0	0	0	42360000	7312000	0	0	0	0	0	0	0	0	0	0	0	0	0	0	0	0	0	0	0	0	0	0	0	0	9961000	0	0	0
532004131	005346241.1|PREDICTED: uncharacterized protein C9orf9 homolog [Microtus ochrogaster]	0.2976	1	4	4	5	0	0	0	0	40930000	0	0	0	0	0	0	0	0	0	0	0	0	0	0	0	0	0	0	0	0	0	0	0	0	0	4748000	0	0	0
532014983	005351259.1|PREDICTED: sarcoplasmic/endoplasmic reticulum calcium ATPase 1 isoform X2 [Microtus ochrogaster]	0.1729	4	13	14	26	0	0	0	0	0	0	0	0	0	0	0	0	0	0	0	0	0	0	0	0	0	0	0	0	0	31060000	0	0	0	3343000	0	4117000	0	0
532048529	005367041.1|PREDICTED: peroxiredoxin-2 [Microtus ochrogaster]	0.2555	1	2	3	9	0	21720000	0	0	0	0	0	0	0	1437000	0	0	0	0	0	0	0	0	0	0	0	0	1558000	0	7678000	16430000	0	0	0	0	0	0	0	0
532027279	005356615.1|PREDICTED: glutaredoxin-1 isoform X1 [Microtus ochrogaster]	0.6321	1	4	4	6	0	0	0	0	2447000	0	0	11090000	42430000	0	0	0	0	0	0	0	0	0	0	0	0	0	0	0	0	0	0	0	0	0	0	0	0	0
532053575	005369527.1|PREDICTED: protein PML isoform X1 [Microtus ochrogaster]	0.0083	1	1	1	4	0	0	0	0	0	0	0	0	0	0	0	0	0	0	0	0	0	0	0	0	0	0	0	0	0	33270000	0	0	0	0	0	0	0	0
149037364	dehydrogenase (ubiquinone) flavoprotein 2, isoform CRA b [Rattus norvegicus]	0.1724	1	1	1	10	0	0	0	0	17230000	0	0	0	0	0	0	0	0	0	0	0	0	0	0	0	3415000	0	0	0	11180000	4335000	0	0	0	0	0	0	0	0
395829353	003787824.1|PREDICTED: elongation factor 1-alpha 2 [Otolemur garnettii]	0.0864	1	2	2	3	0	0	0	0	0	0	0	44570000	0	0	0	0	0	0	0	0	0	0	0	0	0	0	0	0	0	0	5510000	0	0	0	0	0	0	0
532027640	005356789.1|PREDICTED: succinate dehydrogenase [ubiquinone] flavoprotein subunit, mitochondrial isoform X1 [Microtus ochrogaster]	0.0549	1	2	2	11	0	0	0	0	11410000	4178000	0	0	0	0	0	0	0	0	0	0	0	0	0	0	6060000	0	1284000	0	14230000	0	0	0	0	0	0	0	0	0
354481556	003502967.1|PREDICTED: prelamin-A/C-like isoform 2 [Cricetulus griseus]	0.1785	1	8	8	16	0	0	11760000	0	0	0	0	10470000	0	0	0	0	0	0	0	0	0	0	0	0	0	0	0	0	0	0	7841000	0	0	0	0	0	0	0
532014647	005351098.1|PREDICTED: nucleobindin-2 [Microtus ochrogaster]	0.1875	1	7	8	13	0	0	0	0	19010000	0	0	0	8315000	0	0	0	0	0	0	0	0	0	0	0	0	0	0	0	0	0	0	0	0	0	0	0	0	653300
531998004	005343555.1|PREDICTED: corticosteroid-binding globulin isoform X1 [Microtus ochrogaster]	0.1543	1	2	2	7	0	8117000	4733000	0	0	0	0	0	0	0	0	0	0	0	0	0	0	0	0	0	0	0	0	0	0	0	12640000	0	0	0	0	0	0	0
291399740	002716281.1|PREDICTED: high-mobility group box 1 [Oryctolagus cuniculus]	0.1515	1	1	1	2	0	0	0	0	0	0	0	24000000	30260000	0	0	0	0	0	0	0	0	0	0	0	0	0	0	0	0	0	0	0	0	0	0	0	0	0
532040728	005363212.1|PREDICTED: myosin-7B [Microtus ochrogaster]	0.068	1	1	3	7	0	8609000	0	0	0	0	0	0	0	0	0	0	0	0	0	0	0	0	0	0	0	0	0	0	0	45630000	0	0	0	0	0	0	0	0
291415601	002724041.1|PREDICTED: cofilin 1 (non-muscle)-like, partial [Oryctolagus cuniculus]	0.1102	1	1	1	2	0	0	0	0	0	0	0	29660000	24200000	0	0	0	0	0	0	0	0	0	0	0	0	0	0	0	0	0	0	0	0	0	0	0	0	0
532021589	005354162.1|PREDICTED: cytochrome c1, heme protein, mitochondrial-like [Microtus ochrogaster]	0.0741	1	1	1	2	0	0	0	0	46340000	0	0	0	0	0	0	0	0	0	0	0	0	0	0	0	0	0	0	0	0	0	0	0	0	0	7478000	0	0	0
532051474	005368494.1|PREDICTED: glucose-6-phosphate isomerase isoform X2 [Microtus ochrogaster]	0.4091	1	2	2	2	0	0	0	0	0	0	0	0	19840000	0	0	0	0	0	0	0	0	0	0	0	0	0	0	0	32670000	0	0	0	0	0	0	0	0	0
13516473	FE-3 [Mus musculus]	0.069	1	1	1	3	0	0	0	0	0	0	0	0	0	0	0	0	0	0	0	0	0	0	0	0	0	0	0	0	0	12420000	0	0	0	0	0	0	0	0
524919582	005064074.1|PREDICTED: cystatin-M [Mesocricetus auratus]	0.1477	1	2	2	3	0	0	0	0	0	0	0	0	0	0	0	0	0	0	0	0	0	0	0	0	0	0	0	0	0	0	0	0	0	0	0	0	0	0
531999513	005344287.1|PREDICTED: peptidyl-prolyl cis-trans isomerase A-like [Microtus ochrogaster]	0.0727	1	1	2	6	0	0	0	0	0	0	0	235800	173000	0	0	0	0	0	0	0	0	0	0	0	0	0	0	0	17810000	15170000	0	0	0	0	0	0	0	0
532008369	005348006.1|PREDICTED: cytochrome b-c1 complex subunit 1, mitochondrial-like [Microtus ochrogaster]	0.1093	1	4	5	6	0	0	0	0	35450000	0	0	0	0	0	0	0	0	0	0	0	0	0	0	0	0	0	0	0	0	0	0	0	0	0	6060000	0	0	0
532004000	005346185.1|PREDICTED: carnitine O-acetyltransferase [Microtus ochrogaster]	0.1386	1	6	6	9	0	0	0	0	29980000	2704000	0	0	0	0	0	0	0	0	0	0	0	0	0	0	0	0	0	0	5406000	0	1796000	0	0	0	5568000	0	0	0
354492789	003508528.1|PREDICTED: lymphocyte antigen 6 complex locus protein G6c-like [Cricetulus griseus]	0.144	1	1	1	5	0	0	3870000	0	0	0	0	0	0	0	0	0	0	0	0	0	0	0	0	0	0	0	0	0	0	0	12580000	0	0	0	0	0	0	0
537170965	and glycine-rich protein 1 [Cricetulus griseus]	0.2426	1	3	3	8	0	0	17500000	0	0	0	0	3716000	8283000	0	0	0	0	0	0	0	0	0	0	0	0	0	0	0	0	0	8387000	0	0	0	0	0	0	0
532053472	005369476.1|PREDICTED: angiotensin-converting enzyme-like isoform X1 [Microtus ochrogaster]	0.0316	1	3	3	5	0	0	0	0	0	0	0	0	0	0	0	0	0	0	0	0	0	0	0	0	0	0	0	0	26380000	0	0	0	0	0	0	0	0	0
532013999	005350777.1|PREDICTED: ATP synthase subunit d, mitochondrial [Microtus ochrogaster]	0.6058	1	6	7	16	0	0	0	0	12230000	3833000	0	0	0	0	0	0	0	0	0	0	0	0	0	0	0	0	0	0	11670000	0	0	0	0	0	0	0	0	0
74213772	protein product [Mus musculus]	0.0749	1	2	2	10	0	0	0	0	0	0	0	13030000	0	0	0	0	0	0	0	0	0	0	0	0	0	0	0	0	0	0	5066000	0	0	2167000	0	0	0	0
564356887	006240486.1|PREDICTED: tetratricopeptide repeat protein 8 isoform X3 [Rattus norvegicus]	0.0128	1	1	1	2	0	0	0	0	0	0	0	0	0	0	0	0	0	0	0	0	0	0	0	0	0	0	0	0	0	45240000	0	0	0	0	0	0	0	0
149038273	light chain roadblock-type 2 (predicted) [Rattus norvegicus]	0.1212	1	1	1	3	0	0	0	0	30970000	0	0	0	0	0	0	0	0	0	0	0	0	0	0	0	0	0	0	0	10680000	0	0	0	0	0	0	0	0	0
532041208	005363450.1|PREDICTED: ezrin isoform X2 [Microtus ochrogaster]	0.0626	1	1	3	7	0	0	0	0	0	0	0	8892000	13770000	0	0	0	0	0	0	0	0	0	0	0	0	0	0	0	0	0	8341000	0	0	0	0	0	0	0
537175786	kinase isozymes M1/M2-like isoform 1 [Cricetulus griseus]	0.1043	1	4	4	9	0	5021000	0	0	0	0	0	6301000	9595000	0	0	0	0	0	0	0	0	0	0	0	0	0	0	0	0	16950000	0	0	0	2158000	0	0	0	0
431909006	nuclear ribonucleoproteins A2/B1 [Pteropus alecto]	0.0773	1	1	1	4	0	0	0	0	0	0	0	0	0	0	0	0	0	0	0	0	0	0	0	0	0	0	0	0	0	0	14420000	0	0	0	0	0	0	0
532034513	005360160.1|PREDICTED: hexokinase-1 [Microtus ochrogaster]	0.0902	1	1	1	4	0	0	0	0	0	0	0	0	0	0	0	0	0	0	0	0	0	0	0	0	7524000	0	4071000	0	18050000	0	0	0	0	0	0	0	0	0
532024249	005355444.1|PREDICTED: ERO1-like protein alpha [Microtus ochrogaster]	0.0164	2	1	1	3	0	0	0	0	0	0	0	0	0	0	0	0	0	0	0	0	0	0	0	0	0	0	0	0	20930000	0	0	0	0	0	0	0	0	0
532053928	005369699.1|PREDICTED: bifunctional ATP-dependent dihydroxyacetone kinase/FAD-AMP lyase (cyclizing) [Microtus ochrogaster]	0.4487	1	3	3	8	0	0	0	0	0	8084000	0	0	0	0	0	0	0	0	0	0	0	0	0	0	0	0	0	0	22350000	0	0	0	0	0	0	0	0	0
532045025	005365323.1|PREDICTED: A-kinase anchor protein 3 isoform X1 [Microtus ochrogaster]	0.091	1	6	6	9	0	0	0	0	21720000	0	0	0	0	0	0	0	0	0	0	0	0	0	0	0	0	0	0	0	0	0	2846000	0	0	0	4275000	0	0	0
149046164	factor 3b, subunit 1, isoform CRA b [Rattus norvegicus]	0.0137	1	1	1	4	0	0	0	0	36450000	0	0	0	0	0	0	0	0	0	0	0	0	0	0	0	0	0	0	0	5742000	0	0	0	0	0	0	0	0	0
532033474	005359647.1|PREDICTED: osteopontin [Microtus ochrogaster]	0.1004	1	1	2	4	0	0	0	0	0	0	0	13400000	0	0	0	0	0	0	0	0	0	0	0	0	0	0	0	0	28230000	0	0	0	0	0	0	0	0	0
32470593	MOUSE RecName: Full=Fructose-bisphosphate aldolase C	0.0964	2	2	3	3	0	0	0	0	0	0	0	0	20480000	0	0	0	0	0	0	0	0	0	0	0	0	0	0	0	0	21070000	0	0	0	0	0	0	0	0
532050313	005367923.1|PREDICTED: glutathione S-transferase Mu 2-like isoform X1 [Microtus ochrogaster]	0.1118	1	1	2	5	0	0	0	0	0	0	0	0	0	0	0	0	0	0	0	0	0	0	0	0	0	0	0	0	0	17910000	0	0	0	0	0	0	0	0
532002641	005345575.1|PREDICTED: liver carboxylesterase-like isoform X1 [Microtus ochrogaster]	0.1014	4	1	1	3	0	0	0	0	0	0	0	0	0	0	0	0	0	0	0	0	0	0	0	0	0	0	0	0	0	0	0	0	0	0	0	0	0	0
532044084	005372556.1|PREDICTED: LOW QUALITY PROTEIN: aspartic peptidase, retroviral-like 1 [Microtus ochrogaster]	0.415	1	6	6	9	0	960700	0	0	0	0	0	6498000	32300000	0	0	0	0	0	0	0	0	0	0	0	0	0	0	0	0	0	0	0	0	0	0	0	0	0
531997538	005343326.1|PREDICTED: alpha-actinin-1 isoform X3 [Microtus ochrogaster]	0.1355	2	5	8	16	0	0	6202000	0	0	0	0	0	0	0	0	0	0	0	0	0	0	0	0	0	0	0	0	0	0	13980000	4428000	0	0	0	0	0	0	0
74184925	protein product [Mus musculus]	0.0549	1	1	1	2	0	0	0	0	0	0	0	15560000	24790000	0	0	0	0	0	0	0	0	0	0	0	0	0	0	0	0	0	0	0	0	0	0	0	0	0
532049220	005367383.1|PREDICTED: LOW QUALITY PROTEIN: repetin [Microtus ochrogaster]	0.0118	1	2	2	6	0	7204000	0	0	0	0	0	4650000	21500000	0	0	0	0	0	0	0	0	0	0	0	0	0	2832000	0	4040000	0	0	0	0	0	0	0	0	0
532026333	005356149.1|PREDICTED: pseudouridine-5'-monophosphatase-like isoform X1 [Microtus ochrogaster]	0.1931	1	2	3	3	0	0	0	0	0	0	0	0	0	0	0	0	0	0	0	0	0	0	0	0	0	0	0	0	29900000	0	0	0	0	0	0	0	0	10090000
354479581	003501988.1|PREDICTED: cAMP-dependent protein kinase catalytic subunit alpha-like isoform 2 [Cricetulus griseus]	0.07	1	1	1	2	0	0	0	0	0	0	0	0	0	0	0	0	0	0	0	0	0	0	0	0	0	0	0	0	27660000	0	0	0	0	0	0	0	0	0
354477034	003500727.1|PREDICTED: lysozyme-like protein 4-like [Cricetulus griseus]	0.1571	1	2	2	4	0	0	0	0	0	0	0	0	0	0	0	0	0	0	0	0	0	0	0	0	0	0	0	0	27200000	0	0	0	0	0	7518000	0	0	0
149054595	gene, isoform CRA a [Rattus norvegicus]	0.0085	2	1	1	2	0	0	0	0	0	0	0	0	0	0	0	0	0	0	0	0	0	0	0	0	0	0	0	0	0	26430000	0	0	0	0	0	0	0	0
532054549	005369996.1|PREDICTED: histone H4-like [Microtus ochrogaster]	0.0756	1	1	1	2	0	0	0	0	0	0	0	26000000	13210000	0	0	0	0	0	0	0	0	0	0	0	0	0	0	0	0	0	0	0	0	0	0	0	0	0
532006324	005347002.1|PREDICTED: calponin-1 [Microtus ochrogaster]	0.3887	1	5	5	7	0	0	4061000	0	0	0	0	19520000	15570000	0	0	0	0	0	0	0	0	0	0	0	0	0	0	0	0	0	0	0	0	0	0	0	0	0
532046470	005366030.1|PREDICTED: biorientation of chromosomes in cell division protein 1-like 1 [Microtus ochrogaster]	0.0025	1	1	1	2	0	0	0	0	0	0	0	0	0	0	0	0	0	0	0	0	0	0	0	0	0	0	0	0	0	30640000	0	0	0	0	0	0	0	0
187954905	box protein 2 [Mus musculus]	0.0766	1	1	1	4	0	4098000	5370000	0	0	0	0	13920000	15330000	0	0	0	0	0	0	0	0	0	0	0	0	0	0	0	0	0	0	0	0	0	0	0	0	0
532012794	005350184.1|PREDICTED: heterogeneous nuclear ribonucleoprotein A/B isoform X1 [Microtus ochrogaster]	0.0988	1	2	2	7	0	0	1174000	0	0	0	0	0	0	0	0	0	0	0	0	0	0	0	0	0	0	0	0	0	0	0	12630000	0	0	0	0	0	0	0
537250570	domain-containing protein 1 [Cricetulus griseus]	0.0093	1	1	1	2	0	0	0	0	0	0	0	12740000	25410000	0	0	0	0	0	0	0	0	0	0	0	0	0	0	0	0	0	0	0	0	0	0	0	0	0
532031520	005358694.1|PREDICTED: moesin [Microtus ochrogaster]	0.0641	2	3	4	6	0	0	6208000	0	0	0	0	8892000	13770000	0	0	0	0	0	0	0	0	0	0	0	0	0	0	0	0	0	4500000	0	0	0	0	0	0	0
532034775	005360290.1|PREDICTED: collagen alpha-1(VI) chain [Microtus ochrogaster]	0.1241	1	3	4	5	0	0	6363000	0	0	0	0	16090000	15140000	0	0	0	0	0	0	0	0	0	0	0	0	0	0	0	0	0	0	0	0	0	0	0	0	0
532022041	005354386.1|PREDICTED: LOW QUALITY PROTEIN: acrosin [Microtus ochrogaster]	0.2833	1	2	2	2	0	0	0	0	34840000	0	0	0	0	0	0	0	0	0	0	0	0	0	0	0	0	0	0	0	0	0	0	0	0	0	0	0	0	0
532057175	005371291.1|PREDICTED: cystatin-C-like [Microtus ochrogaster]	0.2685	1	2	3	6	0	0	0	0	0	0	0	0	0	0	0	0	0	0	0	0	0	0	0	0	0	0	0	0	16540000	0	0	0	0	0	0	0	0	0
532054230	005369841.1|PREDICTED: ATP synthase subunit b, mitochondrial [Microtus ochrogaster]	0.1262	1	2	2	8	0	0	0	0	12060000	0	0	0	0	0	0	0	0	0	0	0	0	0	0	0	0	0	0	0	0	0	4859000	0	0	0	0	0	0	0
532047468	005366520.1|PREDICTED: malate dehydrogenase, cytoplasmic [Microtus ochrogaster]	0.2572	1	6	7	11	0	0	0	0	0	0	0	0	0	0	0	0	0	0	0	0	0	0	0	0	0	0	0	0	14250000	9933000	0	0	0	0	0	0	0	0
354478441	003501423.1|PREDICTED: nucleoside diphosphate kinase A-like isoform 1 [Cricetulus griseus]	0.1053	1	1	1	2	0	0	0	0	0	0	0	13250000	23270000	0	0	0	0	0	0	0	0	0	0	0	0	0	0	0	0	0	0	0	0	0	0	0	0	0
532001868	005345247.1|PREDICTED: ATP synthase subunit O, mitochondrial [Microtus ochrogaster]	0.1497	1	3	4	5	0	0	0	0	0	0	0	0	0	0	0	0	0	0	0	0	0	0	0	0	0	0	0	0	0	15570000	0	0	0	0	10910000	0	0	0
344252408	initiation factor TFIID subunit 5 [Cricetulus griseus]	0.0178	1	1	1	2	0	0	0	0	0	0	0	0	0	0	0	0	0	0	0	0	0	0	0	0	8130000	0	0	0	28080000	0	0	0	0	0	0	0	0	0
532030678	005358282.1|PREDICTED: endoplasmin [Microtus ochrogaster]	0.1117	1	6	6	14	0	10270000	1874000	0	0	0	0	0	0	0	0	0	0	0	0	0	0	0	0	0	0	0	0	0	0	0	6932000	0	0	0	0	0	0	0
524931858	005070118.1|PREDICTED: lysozyme-like protein 6-like isoform X1 [Mesocricetus auratus]	0.0726	1	1	1	3	0	0	0	0	0	0	0	0	0	0	0	0	0	0	0	0	0	0	0	0	6124000	0	0	0	22670000	0	0	0	0	0	0	0	0	0
532045919	005365760.1|PREDICTED: hyaluronidase PH-20-like [Microtus ochrogaster]	0.0323	1	1	1	7	0	0	0	0	10340000	4254000	0	0	0	0	0	0	0	0	0	0	0	0	0	0	0	0	0	0	8503000	0	0	0	0	0	0	0	0	0
440891548	translation initiation factor 3 subunit G, partial [Bos mutus]	0.0193	1	1	1	3	0	0	0	0	0	0	0	0	0	0	0	0	0	0	0	0	0	0	0	0	5594000	0	0	0	0	0	0	0	0	0	0	0	0	0
148693873	dehydrogenase 3 (NAD+) alpha, isoform CRA c [Mus musculus]	0.2049	1	4	5	7	0	0	0	0	0	0	0	0	0	0	0	0	0	0	0	0	0	0	0	0	0	0	0	0	11000000	0	0	0	0	0	7279000	0	0	0
22261803	MOUSE RecName: Full=Hepatoma-derived growth factor	0.0714	1	1	1	2	0	0	0	0	0	0	0	15280000	18720000	0	0	0	0	0	0	0	0	0	0	0	0	0	0	0	0	0	0	0	0	0	0	0	0	0
524950715	005075369.1|PREDICTED: L-gulonolactone oxidase-like [Mesocricetus auratus]	0.0157	1	1	1	3	0	0	0	0	0	0	0	0	19770000	0	0	0	0	0	0	0	0	0	0	0	0	0	0	0	0	0	0	0	0	0	0	0	0	0
532025713	005355862.1|PREDICTED: transthyretin [Microtus ochrogaster]	0.1657	1	2	2	6	0	0	0	0	0	0	0	0	0	0	0	0	0	0	0	0	0	0	0	0	0	0	0	0	0	0	16860000	0	0	0	0	0	0	0
532047988	005366773.1|PREDICTED: cylicin-1 isoform X1 [Microtus ochrogaster]	0.0692	1	3	3	7	0	0	0	0	4782000	707400	0	0	0	0	0	0	0	0	0	0	0	0	0	0	0	0	0	0	0	0	4091000	0	0	0	14640000	0	0	0
532052063	005368784.1|PREDICTED: serpin B5 [Microtus ochrogaster]	0.136	2	3	3	3	0	0	3789000	0	0	0	0	0	8588000	0	0	0	0	0	0	0	0	0	0	0	0	0	0	0	0	0	0	0	0	0	0	0	21260000	0
532045917	005365759.1|PREDICTED: hyaluronidase PH-20-like [Microtus ochrogaster]	0.0826	2	3	3	3	0	0	0	0	4998000	0	0	0	0	0	0	0	0	0	0	0	0	0	0	0	0	0	0	0	19130000	0	0	0	0	0	0	0	0	0
532004484	005346368.1|PREDICTED: dipeptidyl peptidase 2 [Microtus ochrogaster]	0.0348	1	1	2	6	0	0	0	0	0	0	0	8245000	0	0	0	0	0	0	0	0	0	0	0	0	0	0	0	0	8964000	0	0	0	0	0	0	0	0	0
532023772	005355224.1|PREDICTED: osteomodulin [Microtus ochrogaster]	0.0892	1	3	3	10	0	1077000	1799000	0	0	0	0	0	12860000	0	0	0	0	0	0	0	0	0	0	0	0	0	0	0	0	5684000	3537000	0	0	0	0	0	0	0
532003131	005345814.1|PREDICTED: coactosin-like protein [Microtus ochrogaster]	0.2231	1	1	1	4	0	0	0	0	0	0	0	0	0	0	0	0	0	0	0	0	0	0	0	0	0	0	0	0	0	0	10820000	0	0	0	0	0	0	0
524969395	005084571.1|PREDICTED: four and a half LIM domains protein 1 isoform X3 [Mesocricetus auratus]	0.1802	1	3	3	9	0	0	9687000	0	0	0	0	0	0	0	0	0	0	0	0	0	0	0	0	0	0	0	0	0	0	0	7203000	0	0	0	0	0	0	0
532047375	005366474.1|PREDICTED: 60 kDa heat shock protein, mitochondrial [Microtus ochrogaster]	0.1193	1	2	2	8	0	0	0	0	19100000	0	0	0	0	0	0	0	0	0	0	0	0	0	0	0	0	0	0	0	0	0	3815000	0	0	0	0	0	0	0
532034633	005360219.1|PREDICTED: transcription factor A, mitochondrial isoform X1 [Microtus ochrogaster]	0.0246	3	1	1	2	0	0	0	0	0	0	0	15040000	16610000	0	0	0	0	0	0	0	0	0	0	0	0	0	0	0	0	0	0	0	0	0	0	0	0	0
532052682	005369088.1|PREDICTED: polymerase I and transcript release factor [Microtus ochrogaster]	0.1625	1	4	4	8	0	1337000	2641000	0	0	0	0	8186000	8707000	0	0	0	0	0	0	0	0	0	0	0	0	0	0	0	0	0	0	0	0	0	0	0	0	0
354491510	003507898.1|PREDICTED: gelsolin [Cricetulus griseus]	0.0946	1	4	4	12	0	1626000	4594000	0	0	0	0	9259000	0	0	0	0	0	0	0	0	0	0	0	0	0	0	0	0	0	0	3934000	0	0	0	0	0	0	0
532046760	005366171.1|PREDICTED: uncharacterized protein C5orf52 homolog [Microtus ochrogaster]	0.0697	1	1	1	1	0	0	0	0	30910000	0	0	0	0	0	0	0	0	0	0	0	0	0	0	0	0	0	0	0	0	0	0	0	0	0	0	0	0	0
532007163	005347414.1|PREDICTED: acetyl-CoA acetyltransferase, mitochondrial [Microtus ochrogaster]	0.1602	1	2	2	5	0	1169000	424900	0	18370000	0	0	0	0	0	0	0	0	0	0	0	0	0	0	0	0	0	0	0	0	0	0	0	0	0	10900000	0	0	0
537127177	domain-binding glutamic acid-rich-like protein [Cricetulus griseus]	0.1955	1	3	3	6	0	0	0	0	0	0	0	9968000	14060000	0	0	0	0	0	0	0	0	0	0	0	0	0	0	0	0	0	0	0	0	0	0	0	0	0
514474963	005006973.1|PREDICTED: serine protease 46-like [Cavia porcellus]	0.0312	1	1	1	1	0	0	0	0	30250000	0	0	0	0	0	0	0	0	0	0	0	0	0	0	0	0	0	0	0	0	0	0	0	0	0	0	0	0	0
532038848	005362289.1|PREDICTED: prostaglandin reductase 1 [Microtus ochrogaster]	0.2826	1	2	4	7	0	0	0	0	0	0	0	0	0	0	0	0	0	0	0	0	0	0	0	0	0	0	1737000	0	0	9914000	0	0	0	0	0	0	0	0
568902620	006543453.1|PREDICTED: 14-3-3 protein zeta/delta-like, partial [Mus musculus]	0.1379	1	1	1	3	0	0	5288000	0	0	0	0	0	0	0	0	0	0	0	0	0	0	0	0	0	0	0	0	0	0	0	12140000	0	0	0	0	0	0	0
532047893	005366727.1|PREDICTED: sodium/potassium-transporting ATPase subunit beta-3 [Microtus ochrogaster]	0.0896	1	2	2	5	0	0	0	0	0	2009000	0	0	0	0	0	0	0	0	0	0	0	0	0	0	0	0	0	0	20240000	0	0	0	0	0	0	0	0	0
532016206	005351866.1|PREDICTED: glycogen phosphorylase, muscle form isoform X1 [Microtus ochrogaster]	0.2573	3	15	18	19	0	0	0	0	0	0	0	0	0	0	0	0	0	0	0	0	0	0	0	0	0	0	0	0	0	29460000	0	0	0	0	0	0	0	0
431902834	endoplasmic reticulum ATPase [Pteropus alecto]	0.1926	1	6	8	15	0	0	3382000	0	5233000	0	0	2662000	4211000	0	0	0	0	0	0	0	0	0	0	0	0	0	0	0	0	0	4212000	0	0	0	0	0	0	0
532036576	005361173.1|PREDICTED: ly6/PLAUR domain-containing protein 3 [Microtus ochrogaster]	0.1549	1	2	2	4	0	0	1954000	0	0	0	0	0	15420000	0	0	0	0	0	0	0	0	0	0	0	0	0	0	0	0	0	5271000	0	0	0	0	0	0	0
532023544	005355112.1|PREDICTED: desmoplakin isoform X1 [Microtus ochrogaster]	0.0571	1	9	9	17	0	0	3455000	0	0	0	0	5589000	11430000	0	0	0	0	0	0	0	0	0	0	0	0	0	0	0	0	0	3403000	0	0	0	0	0	0	0
532053327	005369407.1|PREDICTED: troponin T, slow skeletal muscle isoform X3 [Microtus ochrogaster]	0.0508	1	1	1	1	0	0	0	0	0	0	0	0	0	0	0	0	0	0	0	0	0	0	0	0	0	0	0	0	0	27140000	0	0	0	0	0	0	0	0
532053049	005369270.1|PREDICTED: C-type lectin domain family 1 member B isoform X1 [Microtus ochrogaster]	0.0472	1	1	1	2	0	0	0	0	0	0	0	0	0	0	0	0	0	0	0	0	0	0	0	0	7989000	0	0	0	18630000	0	0	0	0	0	0	0	0	0
532050885	005368201.1|PREDICTED: testis-specific Y-encoded-like protein 5 [Microtus ochrogaster]	0.0122	2	1	1	1	0	0	0	0	0	0	0	0	0	0	0	0	0	0	0	0	0	0	0	0	0	0	0	0	0	0	0	0	0	0	0	0	0	0
532001741	005345202.1|PREDICTED: uncharacterized protein LOC102002706 [Microtus ochrogaster]	0.1136	1	1	1	4	0	0	0	0	0	0	0	12680000	13780000	0	0	0	0	0	0	0	0	0	0	0	0	0	0	0	0	0	0	0	0	0	0	0	0	0
524959368	005079635.1|PREDICTED: SH3 domain-binding glutamic acid-rich-like protein 3 [Mesocricetus auratus]	0.2468	1	2	2	4	0	3009000	0	0	0	0	0	0	16380000	0	0	0	0	0	0	0	0	0	0	0	0	0	0	0	0	0	0	0	0	0	0	0	0	0
532025640	005355828.1|PREDICTED: calcium-binding tyrosine phosphorylation-regulated protein isoform X1 [Microtus ochrogaster]	0.0377	1	1	1	4	0	0	0	0	18440000	0	0	0	0	0	0	0	0	0	0	0	0	0	0	0	0	0	0	0	0	0	3327000	0	0	0	0	0	0	0
532050810	005368164.1|PREDICTED: outer dense fiber protein 1 isoform X1 [Microtus ochrogaster]	0.0402	1	1	1	1	0	0	0	0	0	0	0	0	0	0	0	0	0	0	0	0	0	0	0	0	0	0	0	0	0	0	0	0	0	0	0	0	0	0
532051151	005368334.1|PREDICTED: zona pellucida-binding protein 2 isoform X1 [Microtus ochrogaster]	0.1295	1	2	2	2	0	0	0	0	0	0	0	0	0	0	0	0	0	0	0	0	0	0	0	0	0	0	0	0	17260000	0	0	0	0	0	0	0	0	0
548501934	005691725.1|PREDICTED: 40S ribosomal protein SA-like [Capra hircus]	0.0494	1	1	1	2	0	0	0	0	0	0	0	11000000	13220000	0	0	0	0	0	0	0	0	0	0	0	0	0	0	0	0	0	0	0	0	0	0	0	0	0
431911726	[Pteropus alecto]	0.0961	1	4	4	4	0	5586000	0	0	0	0	0	0	11970000	0	0	0	0	0	0	0	0	0	0	0	0	0	0	0	0	0	0	0	0	0	0	0	0	0
344253828	light chain A [Cricetulus griseus]	0.2214	1	2	2	5	0	0	0	0	0	0	0	6602000	11690000	0	0	0	0	0	0	0	0	0	0	0	0	0	0	0	0	0	0	0	0	0	0	0	0	0
532048836	005367193.1|PREDICTED: pyruvate kinase PKLR isoform X2 [Microtus ochrogaster]	0.0122	1	1	1	3	0	0	0	0	0	0	0	0	0	0	0	0	0	0	0	0	0	0	0	0	0	0	0	0	0	15790000	0	0	0	0	0	0	0	0
531998374	005343729.1|PREDICTED: uncharacterized protein LOC101997110 [Microtus ochrogaster]	0.4	1	3	4	13	0	3203000	1885000	0	0	0	0	0	0	0	0	0	0	0	0	0	0	0	0	0	0	0	0	0	0	3687000	3051000	0	0	0	0	0	0	0
531999982	005344519.1|PREDICTED: myosin regulatory light chain 2, ventricular/cardiac muscle isoform isoform X1 [Microtus ochrogaster]	0.3434	2	5	5	6	0	0	0	0	0	0	0	0	0	0	0	0	0	0	0	0	0	0	0	0	0	0	0	0	0	22970000	0	0	0	0	0	0	0	0
532045023	005365322.1|PREDICTED: NADH dehydrogenase [ubiquinone] 1 alpha subcomplex subunit 9, mitochondrial isoform X2 [Microtus ochrogaster]	0.1034	1	2	2	2	0	0	0	0	22850000	0	0	0	0	0	0	0	0	0	0	0	0	0	0	0	0	0	0	0	0	0	0	0	0	0	0	0	0	0
532051901	005368703.1|PREDICTED: membrane metallo-endopeptidase-like 1 [Microtus ochrogaster]	0.078	1	5	5	7	0	0	0	0	0	0	0	0	0	0	0	0	0	0	0	0	0	0	0	0	0	0	0	0	11270000	0	0	0	0	0	0	0	0	0
344241931	alpha-2(VI) chain [Cricetulus griseus]	0.4461	1	8	8	13	0	0	0	0	0	0	0	12810000	9472000	0	0	0	0	0	0	0	0	0	0	0	0	0	0	0	0	0	0	0	0	0	0	0	0	0
537229786	factor 1-delta-like isoform 1 [Cricetulus griseus]	0.0511	1	3	3	6	0	3479000	4162000	0	0	0	0	0	0	0	0	0	0	0	0	0	0	0	0	0	0	0	0	0	0	0	0	0	0	0	0	0	0	0
149054451	[Rattus norvegicus]	0.0149	1	1	1	2	0	0	0	0	0	0	0	0	0	0	0	0	0	0	0	0	0	0	0	0	4765000	0	0	0	17240000	0	0	0	0	0	0	0	0	0
532034985	005360393.1|PREDICTED: cyclin-dependent kinase inhibitor 1 [Microtus ochrogaster]	0.0517	1	1	1	2	0	0	0	0	0	0	0	11720000	10110000	0	0	0	0	0	0	0	0	0	0	0	0	0	0	0	0	0	0	0	0	0	0	0	0	0
388596129	aldo-keto reductase family 1, member B19 [Oryctolagus cuniculus]	0.038	1	1	1	1	0	0	0	0	0	0	0	0	0	0	0	0	0	0	0	0	0	0	0	0	0	0	0	0	21290000	0	0	0	0	0	0	0	0	0
532024468	005355551.1|PREDICTED: disintegrin and metalloproteinase domain-containing protein 2-like [Microtus ochrogaster]	0.1218	1	3	3	10	0	0	0	0	0	2351000	0	0	0	0	0	0	0	0	0	0	0	0	0	0	3818000	0	0	0	0	0	0	0	0	0	0	0	0	0
532054113	005369786.1|PREDICTED: uncharacterized protein LOC101989539 [Microtus ochrogaster]	0.0877	1	1	1	1	0	0	0	0	0	0	0	0	0	0	0	0	0	0	0	0	0	0	0	0	0	0	0	0	21220000	0	0	0	0	0	0	0	0	0
532045077	005365348.1|PREDICTED: alpha-2-macroglobulin-like isoform X1 [Microtus ochrogaster]	0.0056	1	1	1	2	0	0	0	0	0	0	0	0	0	0	0	0	0	0	0	0	0	0	0	0	0	0	0	0	0	14020000	0	0	0	0	0	0	0	0
4586222	protein L11 [Oryzias latipes]	0.0443	1	1	1	3	0	0	4984000	0	0	0	0	0	0	0	0	0	0	0	0	0	0	0	0	0	0	0	0	0	0	0	7928000	0	0	0	0	0	0	0
537247953	alpha-2(VI) chain isoform 1 [Cricetulus griseus]	0.0219	1	1	2	2	0	0	9249000	0	0	0	0	0	0	0	0	0	0	0	0	0	0	0	0	0	0	0	0	0	0	0	0	0	0	0	0	0	0	0
149057763	anion channel 3, isoform CRA b [Rattus norvegicus]	0.2098	1	3	3	5	0	0	0	0	0	0	0	0	0	0	0	0	0	0	0	0	0	0	0	0	0	0	0	0	0	0	6923000	0	0	0	0	0	0	0
74208267	protein product [Mus musculus]	0.0964	1	1	1	1	0	0	0	0	0	0	0	0	20600000	0	0	0	0	0	0	0	0	0	0	0	0	0	0	0	0	0	0	0	0	0	0	0	0	0
74207780	protein product [Mus musculus]	0.1261	2	1	1	3	0	0	7167000	0	0	0	0	0	0	0	0	0	0	0	0	0	0	0	0	0	0	0	0	0	0	0	0	0	0	0	0	0	0	0
354472029	003498243.1|PREDICTED: serine/arginine-rich splicing factor 1 [Cricetulus griseus]	0.0421	1	1	1	5	0	0	3821000	0	0	0	0	0	0	0	0	0	0	0	0	0	0	0	0	0	0	0	0	0	0	0	4706000	0	0	0	0	0	0	0
532024004	005355328.1|PREDICTED: transforming growth factor-beta-induced protein ig-h3 isoform X1 [Microtus ochrogaster]	0.0536	2	1	2	4	0	0	0	0	0	0	0	0	0	0	0	0	0	0	0	0	0	0	0	0	0	0	0	0	0	9412000	0	0	0	0	0	0	0	0
532021567	005354151.1|PREDICTED: plectin isoform X7 [Microtus ochrogaster]	0.0452	2	1	2	4	0	0	0	0	0	0	0	0	0	0	0	0	0	0	0	0	0	0	0	0	0	0	0	0	0	9412000	0	0	0	0	0	0	0	0
532038406	005362070.1|PREDICTED: spermatid-specific manchette-related protein 1 isoform X1 [Microtus ochrogaster]	0.037	1	1	1	1	0	0	0	0	19960000	0	0	0	0	0	0	0	0	0	0	0	0	0	0	0	0	0	0	0	0	0	0	0	0	0	0	0	0	0
532025709	005355860.1|PREDICTED: desmoglein-1-alpha-like isoform X2 [Microtus ochrogaster]	0.0833	1	5	6	8	0	0	3112000	0	0	0	0	0	10440000	0	0	0	0	0	0	0	0	0	0	0	0	0	0	0	0	0	3142000	0	0	0	0	0	0	0
531998771	005343925.1|PREDICTED: synaptophysin-like protein 1 [Microtus ochrogaster]	0.0365	1	1	1	3	0	0	0	0	0	0	0	0	0	0	0	0	0	0	0	0	0	0	0	0	0	0	0	0	0	0	0	0	0	0	0	0	0	0
532006960	005347315.1|PREDICTED: apolipoprotein A-IV [Microtus ochrogaster]	0.4079	1	5	5	5	0	2040000	2519000	0	0	0	0	15060000	0	0	0	0	0	0	0	0	0	0	0	0	0	0	0	0	0	0	0	0	0	0	0	0	0	0
532046457	005366024.1|PREDICTED: WD repeat-containing protein 1 isoform X1 [Microtus ochrogaster]	0.0458	1	1	1	5	0	0	2248000	0	0	0	0	0	0	0	0	0	0	0	0	0	0	0	0	0	0	0	0	0	0	0	5575000	0	0	0	0	0	0	0
532018424	005352956.1|PREDICTED: heat shock protein beta-7 [Microtus ochrogaster]	0.18	1	2	2	3	0	0	0	0	0	0	0	15630000	0	0	0	0	0	0	0	0	0	0	0	0	0	0	0	0	0	0	0	0	0	0	0	0	0	0
532016982	005352247.1|PREDICTED: insulin-degrading enzyme [Microtus ochrogaster]	0.0058	2	1	1	1	0	0	0	0	0	0	0	0	0	0	0	0	0	0	0	0	0	0	0	0	0	0	0	0	0	0	0	0	0	0	0	0	0	0
532048570	005367061.1|PREDICTED: LOW QUALITY PROTEIN: lysosomal alpha-mannosidase [Microtus ochrogaster]	0.0355	1	2	2	2	0	0	0	0	17390000	0	0	0	0	0	0	0	0	0	0	0	0	0	0	0	0	0	0	0	0	0	0	0	0	0	0	0	0	0
532030548	005358218.1|PREDICTED: leukotriene A-4 hydrolase isoform X2 [Microtus ochrogaster]	0.1039	1	3	3	6	0	0	0	0	0	0	0	0	0	0	0	0	0	0	0	0	0	0	0	0	0	0	0	0	0	0	0	0	0	0	0	0	0	0
524937664	005071433.1|PREDICTED: dermatopontin [Mesocricetus auratus]	0.1891	1	2	2	2	0	0	4908000	0	0	0	0	13220000	0	0	0	0	0	0	0	0	0	0	0	0	0	0	0	0	0	0	0	0	0	0	0	0	0	0
532019723	005353515.1|PREDICTED: phosphoglucomutase-1 isoform X2 [Microtus ochrogaster]	0.2625	1	7	10	14	0	0	0	0	0	0	0	0	0	0	0	0	0	0	0	0	0	0	0	0	0	0	0	0	0	15160000	0	0	0	0	0	0	0	0
532035590	005360691.1|PREDICTED: plasminogen activator inhibitor 1 RNA-binding protein [Microtus ochrogaster]	0.1863	1	2	2	5	0	1477000	1676000	0	0	0	0	0	12800000	0	0	0	0	0	0	0	0	0	0	0	0	0	0	0	0	0	0	0	0	0	0	0	0	0
74143839	protein product [Mus musculus]	0.0787	1	1	1	3	0	0	0	0	0	0	0	0	0	0	0	0	0	0	0	0	0	0	0	0	0	0	0	0	10840000	0	0	0	0	0	0	0	0	0
532043489	005364567.1|PREDICTED: phosphatidylethanolamine-binding protein 1-like isoform X1 [Microtus ochrogaster]	0.0963	1	1	1	1	0	0	0	0	0	0	0	0	0	0	0	0	0	0	0	0	0	0	0	0	0	0	0	0	17680000	0	0	0	0	0	0	0	0	0
532011120	005349355.1|PREDICTED: tektin-5 [Microtus ochrogaster]	0.0248	1	1	1	3	0	0	0	0	10510000	0	0	0	0	0	0	0	0	0	0	0	0	0	0	0	0	0	0	0	0	0	3269000	0	0	0	0	0	0	0
537142746	factor 3-like protein [Cricetulus griseus]	0.1049	2	1	1	5	0	0	3497000	0	0	0	0	0	0	0	0	0	0	0	0	0	0	0	0	0	0	0	0	0	0	0	2444000	0	0	0	0	0	0	0
532010470	005349035.1|PREDICTED: saccharopine dehydrogenase-like oxidoreductase [Microtus ochrogaster]	0.0987	1	2	2	3	0	0	0	0	0	0	0	0	0	0	0	0	0	0	0	0	0	0	0	0	0	0	0	0	0	0	8200000	0	0	0	0	0	0	0
306922657	4 [Microtus ochrogaster]	0.1778	1	3	3	4	0	2568000	0	0	0	0	0	0	13800000	0	0	0	0	0	0	0	0	0	0	0	0	0	0	0	0	0	0	0	0	0	0	0	0	0
7531046	MOUSE RecName: Full=Copper transport protein ATOX1	0.2941	1	1	1	1	0	0	0	0	0	0	0	0	16340000	0	0	0	0	0	0	0	0	0	0	0	0	0	0	0	0	0	0	0	0	0	0	0	0	0
524948794	005074421.1|PREDICTED: ubiquitin carboxyl-terminal hydrolase isozyme L1 [Mesocricetus auratus]	0.1176	1	1	1	1	0	0	16190000	0	0	0	0	0	0	0	0	0	0	0	0	0	0	0	0	0	0	0	0	0	0	0	0	0	0	0	0	0	0	0
532001362	005345090.1|PREDICTED: mycophenolic acid acyl-glucuronide esterase, mitochondrial [Microtus ochrogaster]	0.1429	1	2	2	5	0	0	0	0	2850000	0	0	0	0	0	0	0	0	0	0	0	0	0	0	0	0	0	0	0	6597000	0	0	0	0	0	0	0	0	0
532050307	005367920.1|PREDICTED: glutathione S-transferase Mu 3-like isoform X2 [Microtus ochrogaster]	0.125	2	1	1	1	0	0	0	0	0	0	0	0	0	0	0	0	0	0	0	0	0	0	0	0	0	0	0	0	0	14810000	0	0	0	0	0	0	0	0
524938177	005071589.1|PREDICTED: ropporin-1-like [Mesocricetus auratus]	0.285	1	5	5	10	0	0	0	0	8080000	0	0	0	0	0	0	0	0	0	0	0	0	0	0	0	0	0	0	0	0	0	3328000	0	0	0	0	0	0	0
532027971	005356950.1|PREDICTED: NAD(P)H-hydrate epimerase [Microtus ochrogaster]	0.0231	1	1	1	1	0	0	0	0	0	0	0	0	0	0	0	0	0	0	0	0	0	0	0	0	0	0	0	0	14690000	0	0	0	0	0	0	0	0	0
524920977	005064760.1|PREDICTED: jmjC domain-containing protein 7-like isoform X1 [Mesocricetus auratus]	0.0072	1	1	1	1	0	0	0	0	0	0	0	14460000	0	0	0	0	0	0	0	0	0	0	0	0	0	0	0	0	0	0	0	0	0	0	0	0	0	0
532009215	005348423.1|PREDICTED: plasma membrane calcium-transporting ATPase 4 [Microtus ochrogaster]	0.0284	1	3	3	3	0	0	0	0	0	0	0	0	0	0	0	0	0	0	0	0	0	0	0	0	0	0	0	0	6981000	0	0	0	0	0	7397000	0	0	0
537266644	domain-binding protein 3 isoform 2 [Cricetulus griseus]	0.0492	1	2	2	2	0	0	0	0	0	0	0	0	0	0	0	0	0	0	0	0	0	0	0	0	0	0	0	0	0	14340000	0	0	0	0	0	0	0	0
532000761	005344873.1|PREDICTED: D-beta-hydroxybutyrate dehydrogenase, mitochondrial [Microtus ochrogaster]	0.0612	1	1	1	3	0	0	0	0	7034000	0	0	0	0	0	0	0	0	0	0	0	0	0	0	0	0	0	0	0	0	0	3544000	0	0	0	0	0	0	0
532034717	005360261.1|PREDICTED: macrophage migration inhibitory factor [Microtus ochrogaster]	0.1324	1	1	1	2	0	0	0	0	0	0	0	6060000	7975000	0	0	0	0	0	0	0	0	0	0	0	0	0	0	0	0	0	0	0	0	0	0	0	0	0
532043869	005364754.1|PREDICTED: hexokinase-2 isoform X1 [Microtus ochrogaster]	0.0087	1	1	1	1	0	0	0	0	0	0	0	0	0	0	0	0	0	0	0	0	0	0	0	0	0	0	0	0	0	0	0	0	0	0	0	0	0	0
532022045	005354388.1|PREDICTED: arylsulfatase A [Microtus ochrogaster]	0.1021	1	3	3	3	0	0	0	0	0	0	0	0	0	0	0	0	0	0	0	0	0	0	0	0	0	0	0	0	11170000	0	0	0	0	0	0	0	0	2744000
532042838	005364248.1|PREDICTED: NADH dehydrogenase [ubiquinone] iron-sulfur protein 3, mitochondrial [Microtus ochrogaster]	0.1152	1	2	2	2	0	0	0	0	13880000	0	0	0	0	0	0	0	0	0	0	0	0	0	0	0	0	0	0	0	0	0	0	0	0	0	0	0	0	0
1311050	Chain A, Crystal Structures Of Recombinant Rat Cathepsin B And A Cathepsin B-Inhibitor Complex: Implications For Structure- Based Inhibitor Design	0.1579	1	1	1	5	0	0	0	0	0	0	0	0	0	0	0	0	0	0	0	0	0	0	0	0	0	0	0	0	6621000	0	1441000	0	0	0	0	0	0	0
532008343	005347993.1|PREDICTED: cAMP-dependent protein kinase type II-alpha regulatory subunit [Microtus ochrogaster]	0.079	1	1	2	7	0	0	0	0	8313000	1873000	0	0	0	0	0	0	0	0	0	0	0	0	0	0	0	0	0	0	3333000	0	0	0	0	0	0	0	0	0
524920823	005064685.1|PREDICTED: heterogeneous nuclear ribonucleoprotein A3 [Mesocricetus auratus]	0.1667	1	1	1	5	0	0	1586000	0	0	0	0	0	0	0	0	0	0	0	0	0	0	0	0	0	0	0	0	0	0	0	2690000	0	0	0	0	0	0	0
532015972	005351749.1|PREDICTED: alpha-actinin-3 [Microtus ochrogaster]	0.0829	2	3	6	6	0	0	2610000	0	0	0	0	0	0	0	0	0	0	0	0	0	0	0	0	0	0	0	0	0	0	10820000	0	0	0	0	0	0	0	0
532012646	005350110.1|PREDICTED: annexin A6 isoform X1 [Microtus ochrogaster]	0.1122	1	3	3	6	0	0	0	0	0	0	0	0	0	0	0	0	0	0	0	0	0	0	0	0	0	0	0	0	0	0	4536000	0	0	0	0	0	0	0
532042639	005364150.1|PREDICTED: CD44 antigen isoform X7 [Microtus ochrogaster]	0.1068	1	2	2	3	0	0	0	0	0	0	0	0	13230000	0	0	0	0	0	0	0	0	0	0	0	0	0	0	0	0	0	0	0	0	0	0	0	0	0
532043332	005364492.1|PREDICTED: fumarylacetoacetate hydrolase domain-containing protein 2A [Microtus ochrogaster]	0.1019	1	2	2	3	0	0	0	0	13180000	0	0	0	0	0	0	0	0	0	0	0	0	0	0	0	0	0	0	0	0	0	0	0	0	0	0	0	0	0
532049088	005367318.1|PREDICTED: protein S100-A8 [Microtus ochrogaster]	0.6292	1	4	4	4	0	0	0	0	0	0	0	13040000	0	0	0	0	0	0	0	0	0	0	0	0	0	0	0	0	0	0	0	0	0	0	0	0	0	0
532023649	005355164.1|PREDICTED: adenylyl cyclase-associated protein 2 [Microtus ochrogaster]	0.0526	2	1	1	4	0	0	0	0	0	0	0	0	0	0	0	0	0	0	0	0	0	0	0	0	0	0	0	0	0	0	1886000	0	0	0	0	0	0	0
532002858	005345682.1|PREDICTED: carboxylesterase 5A isoform X2 [Microtus ochrogaster]	0.063	1	1	1	1	0	0	0	0	0	0	0	0	0	0	0	0	0	0	0	0	0	0	0	0	0	0	0	0	0	0	0	0	0	0	0	0	0	0
203613	B chain [Rattus norvegicus]	0.2114	1	1	2	3	0	0	0	0	0	0	0	0	0	0	0	0	0	0	0	0	0	0	0	0	0	0	0	0	0	12610000	0	0	0	0	0	0	0	0
431906993	B10 [Pteropus alecto]	0.0594	1	3	3	7	0	2683000	0	0	0	0	0	0	0	0	0	0	0	0	0	0	0	0	0	0	0	0	0	0	0	0	0	0	0	0	0	0	0	0
532038197	005361968.1|PREDICTED: gamma-glutamyl hydrolase [Microtus ochrogaster]	0.0667	1	1	1	1	0	0	0	0	0	0	0	0	0	0	0	0	0	0	0	0	0	0	0	0	0	0	0	0	11820000	0	0	0	0	0	0	0	0	0
344254824	chloride channel regulator 1 [Cricetulus griseus]	0.101	1	9	9	10	0	0	0	0	0	0	0	0	0	0	0	0	0	0	0	0	0	0	0	0	0	0	0	0	7681000	0	0	0	0	0	0	0	0	0
532040692	005363194.1|PREDICTED: kunitz-type protease inhibitor 4 [Microtus ochrogaster]	0.0813	1	1	1	1	0	0	0	0	0	0	0	0	0	0	0	0	0	0	0	0	0	0	0	0	0	0	0	0	11750000	0	0	0	0	0	0	0	0	0
532013842	005350700.1|PREDICTED: beta-1,4 N-acetylgalactosaminyltransferase 2 [Microtus ochrogaster]	0.208	1	2	3	3	0	0	0	0	0	0	0	0	0	0	0	0	0	0	0	0	0	0	0	0	0	0	0	0	11530000	0	0	0	0	0	0	0	0	0
532027114	005356533.1|PREDICTED: high affinity cAMP-specific and IBMX-insensitive 3',5'-cyclic phosphodiesterase 8B isoform X6 [Microtus ochrogaster]	0.0142	2	1	1	2	0	0	0	0	0	0	0	0	0	0	0	0	0	0	0	0	0	0	0	4274000	0	0	7193000	0	0	0	0	0	0	0	0	0	0	0
532049072	005367310.1|PREDICTED: protein S100-A2 [Microtus ochrogaster]	0.1443	1	1	1	1	0	0	0	0	0	0	0	11300000	0	0	0	0	0	0	0	0	0	0	0	0	0	0	0	0	0	0	0	0	0	0	0	0	0	0
532020882	005353856.1|PREDICTED: calcium-binding and coiled-coil domain-containing protein 1 [Microtus ochrogaster]	0.0174	1	1	1	2	0	0	0	0	0	0	0	0	0	0	0	0	0	0	0	0	0	0	0	7016000	0	0	0	0	0	0	0	0	0	0	0	0	0	0
532015052	005351293.1|PREDICTED: coronin-1A [Microtus ochrogaster]	0.0386	1	1	1	4	0	0	0	0	0	0	0	0	0	0	0	0	0	0	0	0	0	0	0	0	0	0	0	0	0	0	0	0	0	0	0	0	0	0
532030109	005358001.1|PREDICTED: monocarboxylate transporter 2 [Microtus ochrogaster]	0.0193	1	1	1	2	0	0	0	0	0	0	0	0	0	0	0	0	0	0	0	0	0	0	0	0	0	0	0	0	8134000	0	0	0	0	0	0	0	0	0
15530232	(prosome, macropain) subunit, beta type 6 [Mus musculus]	0.1068	1	1	1	1	0	0	0	0	0	0	0	0	0	0	0	0	0	0	0	0	0	0	0	0	0	0	0	0	10230000	0	0	0	0	0	0	0	0	0
148688440	nuclear ribonucleoprotein H2, isoform CRA b [Mus musculus]	0.0403	1	1	1	3	0	0	3797000	0	0	0	0	0	0	0	0	0	0	0	0	0	0	0	0	0	0	0	0	0	0	0	3152000	0	0	0	0	0	0	0
354497174	003510696.1|PREDICTED: plasminogen activator inhibitor 1 RNA-binding protein-like [Cricetulus griseus]	0.0447	1	1	1	1	0	0	0	0	0	0	0	0	10100000	0	0	0	0	0	0	0	0	0	0	0	0	0	0	0	0	0	0	0	0	0	0	0	0	0
47683037	phosphatase 1, catalytic subunit, alpha isoform [Rattus norvegicus]	0.1228	3	2	2	4	0	0	1070000	0	0	0	0	0	0	0	0	0	0	0	0	0	0	0	0	0	0	0	0	0	6030000	0	1471000	0	0	0	0	0	0	0
537270925	protein [Cricetulus griseus]	0.0703	1	1	1	1	0	0	0	0	0	0	0	0	0	0	0	0	0	0	0	0	0	0	0	0	0	0	0	0	0	9978000	0	0	0	0	0	0	0	0
532055100	005370266.1|PREDICTED: protein kinase C delta-binding protein [Microtus ochrogaster]	0.0423	1	1	1	1	0	0	0	0	0	0	0	0	9725000	0	0	0	0	0	0	0	0	0	0	0	0	0	0	0	0	0	0	0	0	0	0	0	0	0
431895874	leucine-rich nuclear phosphoprotein 32 family member A [Pteropus alecto]	0.1266	1	2	2	3	0	0	0	0	0	0	0	2159000	0	0	0	0	0	0	0	0	0	0	0	0	0	0	0	0	0	0	0	0	0	0	0	0	0	0
532058011	005371702.1|PREDICTED: cathepsin L1-like [Microtus ochrogaster]	0.0533	1	1	1	3	0	0	2744000	0	0	0	0	0	0	0	0	0	0	0	0	0	0	0	0	0	0	0	0	0	0	0	0	0	0	0	0	0	0	0
524948376	005074215.1|PREDICTED: H(+)/Cl(-) exchange transporter 4 isoform X4 [Mesocricetus auratus]	0.0281	2	1	1	1	0	0	0	0	0	0	0	0	0	0	0	0	0	0	0	0	0	0	0	0	9664000	0	0	0	0	0	0	0	0	0	0	0	0	0
440909682	subunit alpha type-5, partial [Bos mutus]	0.0561	1	1	1	1	0	0	0	0	0	0	0	0	0	0	0	0	0	0	0	0	0	0	0	0	0	0	0	0	9651000	0	0	0	0	0	0	0	0	0
532012654	005350114.1|PREDICTED: LOW QUALITY PROTEIN: glutathione peroxidase 3 [Microtus ochrogaster]	0.125	1	2	2	2	0	0	9525000	0	0	0	0	0	0	0	0	0	0	0	0	0	0	0	0	0	0	0	0	0	0	0	0	0	0	0	0	0	0	0
532009506	005348562.1|PREDICTED: filamin-B [Microtus ochrogaster]	0.0063	1	1	1	1	0	0	0	0	0	0	0	9505000	0	0	0	0	0	0	0	0	0	0	0	0	0	0	0	0	0	0	0	0	0	0	0	0	0	0
532055182	005370307.1|PREDICTED: peptidoglycan recognition protein 1 [Microtus ochrogaster]	0.1099	1	1	1	1	0	0	0	0	0	0	0	0	0	0	0	0	0	0	0	0	0	0	0	0	0	0	0	0	0	0	0	0	0	0	0	0	0	0
586559954	006913251.1|PREDICTED: creatine kinase S-type, mitochondrial [Pteropus alecto]	0.0926	1	1	2	2	0	0	0	0	0	0	0	0	0	0	0	0	0	0	0	0	0	0	0	0	0	0	0	0	0	9175000	0	0	0	0	0	0	0	0
532009221	005348426.1|PREDICTED: fibromodulin [Microtus ochrogaster]	0.0638	1	2	3	3	0	0	0	0	0	0	0	8682000	0	0	0	0	0	0	0	0	0	0	0	0	0	0	0	0	0	0	0	0	0	0	0	0	0	0
532048140	005366848.1|PREDICTED: nucleobindin-1 isoform X1 [Microtus ochrogaster]	0.0282	1	1	1	3	0	0	0	0	4635000	0	0	0	0	0	0	0	0	0	0	0	0	0	0	0	0	0	0	0	0	0	0	0	0	0	0	0	0	0
431912608	protein 1 [Pteropus alecto]	0.0758	1	2	2	6	0	0	3147000	0	0	0	0	0	0	0	0	0	0	0	0	0	0	0	0	0	0	0	0	0	0	0	0	0	0	0	0	0	0	0
532051753	005368631.1|PREDICTED: sodium/potassium-transporting ATPase subunit alpha-4 [Microtus ochrogaster]	0.047	1	3	3	3	0	0	0	0	0	3966000	0	0	0	0	0	0	0	0	0	0	0	0	0	0	0	0	0	0	0	0	0	0	0	0	4235000	0	0	0
532027991	005356960.1|PREDICTED: cellular retinoic acid-binding protein 2 [Microtus ochrogaster]	0.1566	1	1	1	2	0	0	0	0	0	0	0	0	0	0	0	0	0	0	0	0	0	0	0	0	0	0	0	0	0	0	0	0	0	0	0	0	0	0
532056421	005370918.1|PREDICTED: corneodesmosin [Microtus ochrogaster]	0.0829	1	2	2	3	0	461000	1761000	0	0	0	0	0	5920000	0	0	0	0	0	0	0	0	0	0	0	0	0	0	0	0	0	0	0	0	0	0	0	0	0
532052073	005368789.1|PREDICTED: serpin B11 [Microtus ochrogaster]	0.0593	1	1	1	2	0	0	0	0	0	0	0	0	0	0	0	0	0	0	0	0	0	0	0	0	3229000	0	0	0	0	0	0	0	0	0	0	0	0	0
532037333	005361546.1|PREDICTED: NADH-ubiquinone oxidoreductase 75 kDa subunit, mitochondrial isoform X1 [Microtus ochrogaster]	0.0443	1	2	2	5	0	0	0	0	4029000	0	0	0	0	0	0	0	0	0	0	0	0	0	0	0	0	0	0	0	0	0	1870000	0	0	0	0	0	0	0
532025699	005355855.1|PREDICTED: desmocollin-2 isoform X1 [Microtus ochrogaster]	0.0737	1	3	3	5	0	0	1621000	0	0	0	0	0	0	0	0	0	0	0	0	0	0	0	0	0	0	0	0	0	0	0	3063000	0	0	0	0	0	0	0
532056671	005371043.1|PREDICTED: ribonuclease pancreatic [Microtus ochrogaster]	0.1156	1	1	1	1	0	0	0	0	0	0	0	0	0	0	0	0	0	0	0	0	0	0	0	0	0	0	0	0	0	0	0	0	0	0	0	0	0	0
586521543	006916793.1|PREDICTED: Purkinje cell protein 4 [Pteropus alecto]	0.1584	1	1	1	3	0	0	0	0	0	0	0	0	0	0	0	0	0	0	0	0	0	0	0	0	0	0	0	0	0	0	0	0	0	0	0	0	0	0
532056077	005370750.1|PREDICTED: rab GDP dissociation inhibitor alpha isoform X3 [Microtus ochrogaster]	0.0595	1	2	2	2	0	0	831300	0	0	0	0	6422000	0	0	0	0	0	0	0	0	0	0	0	0	0	0	0	0	0	0	0	0	0	0	0	0	0	0
532006300	005346990.1|PREDICTED: glucosidase 2 subunit beta isoform X1 [Microtus ochrogaster]	0.023	1	1	1	3	0	0	1934000	0	0	0	0	0	0	0	0	0	0	0	0	0	0	0	0	0	0	0	0	0	0	0	0	0	0	0	0	0	0	0
46577116	MOUSE RecName: Full=Ras-related protein Rab-1B	0.1741	1	2	2	3	0	1516000	0	0	0	0	0	0	0	0	0	0	0	0	0	0	0	0	0	0	0	0	0	0	0	0	2819000	0	0	0	0	0	0	0
524946488	005073639.1|PREDICTED: protein dpy-30 homolog isoform X1 [Mesocricetus auratus]	0.1616	1	1	1	1	0	0	0	0	0	0	0	0	7129000	0	0	0	0	0	0	0	0	0	0	0	0	0	0	0	0	0	0	0	0	0	0	0	0	0
344253488	factor 3 [Cricetulus griseus]	0.0241	1	1	2	2	0	0	0	0	0	0	0	0	0	0	0	0	0	0	0	0	0	0	0	0	0	0	0	0	0	0	0	0	0	0	0	0	0	0
537146495	3-like protein [Cricetulus griseus]	0.0441	1	1	1	2	0	0	0	0	0	0	0	0	0	0	0	0	0	0	0	0	0	0	0	0	0	0	0	0	0	0	3371000	0	0	0	0	0	0	0
3212009	shock protein hsp90beta [Danio rerio]	0.0619	1	1	1	1	0	0	0	0	0	0	0	6549000	0	0	0	0	0	0	0	0	0	0	0	0	0	0	0	0	0	0	0	0	0	0	0	0	0	0
524946432	005073625.1|PREDICTED: LOW QUALITY PROTEIN: protein FAM179A [Mesocricetus auratus]	0.0108	1	1	1	1	0	0	0	0	0	0	0	0	0	0	0	0	0	0	0	0	0	0	0	0	0	0	6418000	0	0	0	0	0	0	0	0	0	0	0
537111242	protein, partial [Cricetulus griseus]	0.1146	1	1	1	2	0	0	0	0	0	0	0	0	6385000	0	0	0	0	0	0	0	0	0	0	0	0	0	0	0	0	0	0	0	0	0	0	0	0	0
431917783	modifier-activating enzyme 1 [Pteropus alecto]	0.0771	1	5	5	6	0	1737000	0	0	0	0	0	0	4579000	0	0	0	0	0	0	0	0	0	0	0	0	0	0	0	0	0	0	0	0	0	0	0	0	0
532033342	005359583.1|PREDICTED: glycerol kinase 2 [Microtus ochrogaster]	0.0776	1	2	2	2	0	0	0	0	4514000	0	0	0	0	0	0	0	0	0	0	0	0	0	0	0	0	0	0	0	0	0	0	0	0	0	0	0	0	0
532006867	005347269.1|PREDICTED: ATP synthase subunit g, mitochondrial [Microtus ochrogaster]	0.0874	1	1	1	1	0	0	0	0	0	0	0	0	0	0	0	0	0	0	0	0	0	0	0	0	0	0	0	0	0	0	0	0	0	0	6279000	0	0	0
524963788	005081809.1|PREDICTED: sarcalumenin [Mesocricetus auratus]	0.0218	1	1	1	1	0	0	0	0	0	0	0	0	0	0	0	0	0	0	0	0	0	0	0	0	0	0	0	0	0	6216000	0	0	0	0	0	0	0	0
532009725	005348671.1|PREDICTED: glutamate dehydrogenase 1, mitochondrial [Microtus ochrogaster]	0.0429	1	1	1	4	0	0	0	0	0	0	0	0	0	0	0	0	0	0	0	0	0	0	0	0	0	0	0	0	0	0	3104000	0	0	0	0	0	0	0
532026673	005356317.1|PREDICTED: spindle and kinetochore-associated protein 1 [Microtus ochrogaster]	0.0403	1	1	1	1	0	0	0	0	0	0	0	0	0	0	0	0	0	0	0	0	0	0	0	0	0	0	0	0	6115000	0	0	0	0	0	0	0	0	0
354477958	003501184.1|PREDICTED: eukaryotic translation initiation factor 6 [Cricetulus griseus]	0.0579	1	1	1	3	0	0	1673000	0	0	0	0	0	0	0	0	0	0	0	0	0	0	0	0	0	0	0	0	0	0	0	0	0	0	0	0	0	0	0
532054349	005369900.1|PREDICTED: T-complex protein 1 subunit eta [Microtus ochrogaster]	0.0397	1	1	1	1	0	0	0	0	0	0	0	0	0	0	0	0	0	0	0	0	0	0	0	0	0	0	0	0	0	0	0	0	0	0	0	0	0	0
537168919	lambda chain V-I region BL2-like protein [Cricetulus griseus]	0.2901	1	1	2	4	0	0	0	0	0	0	0	0	0	0	0	0	0	0	0	0	0	0	0	0	0	0	0	0	0	5814000	0	0	0	0	0	0	0	0
524972141	005085925.1|PREDICTED: 3-hydroxyisobutyrate dehydrogenase, mitochondrial [Mesocricetus auratus]	0.069	1	1	1	1	0	0	0	0	5772000	0	0	0	0	0	0	0	0	0	0	0	0	0	0	0	0	0	0	0	0	0	0	0	0	0	0	0	0	0
291406093	002719432.1|PREDICTED: junction plakoglobin [Oryctolagus cuniculus]	0.0492	1	2	2	2	0	0	1369000	0	0	0	0	0	4303000	0	0	0	0	0	0	0	0	0	0	0	0	0	0	0	0	0	0	0	0	0	0	0	0	0
532013550	005350554.1|PREDICTED: lactoperoxidase isoform X1 [Microtus ochrogaster]	0.0398	1	1	2	2	0	0	0	0	0	0	0	0	0	0	0	0	0	0	0	0	0	0	0	0	0	0	0	0	0	0	0	0	0	0	0	0	0	0
532052015	005368760.1|PREDICTED: LOW QUALITY PROTEIN: 45 kDa calcium-binding protein [Microtus ochrogaster]	0.0483	1	1	2	2	0	0	0	0	0	0	0	0	0	0	0	0	0	0	0	0	0	0	0	0	0	0	0	0	0	0	0	0	0	0	0	0	0	0
440896544	retinoic acid-binding protein 1, partial [Bos mutus]	0.1016	1	1	1	1	0	5063000	0	0	0	0	0	0	0	0	0	0	0	0	0	0	0	0	0	0	0	0	0	0	0	0	0	0	0	0	0	0	0	0
532047286	005366430.1|PREDICTED: major facilitator superfamily domain-containing protein 6 [Microtus ochrogaster]	0.0105	1	1	1	1	0	0	0	0	0	0	0	0	0	0	0	0	0	0	0	0	0	0	0	0	0	0	0	0	0	0	0	0	0	0	0	0	0	0
531999998	005344527.1|PREDICTED: aldehyde dehydrogenase, mitochondrial isoform X1 [Microtus ochrogaster]	0.0626	1	2	2	5	0	0	0	0	0	0	0	0	0	0	0	0	0	0	0	0	0	0	0	0	0	0	0	0	0	0	0	0	0	0	0	0	0	0
532009737	005348677.1|PREDICTED: annexin A8-like isoform X3 [Microtus ochrogaster]	0.1872	1	2	2	3	0	0	0	0	0	0	0	0	4538000	0	0	0	0	0	0	0	0	0	0	0	0	0	0	0	0	0	0	0	0	0	0	0	0	0
532045777	005365690.1|PREDICTED: protein-glutamine gamma-glutamyltransferase E [Microtus ochrogaster]	0.0426	1	2	2	2	0	4461000	0	0	0	0	0	0	0	0	0	0	0	0	0	0	0	0	0	0	0	0	0	0	0	0	0	0	0	0	0	0	0	0
60360038	protein [Mus musculus]	0.0245	1	1	1	1	0	0	0	0	0	0	0	0	0	0	0	0	0	0	0	0	0	0	0	0	0	0	0	0	0	0	0	0	0	0	0	0	0	0
532013556	005350557.1|PREDICTED: eosinophil peroxidase [Microtus ochrogaster]	0.0152	1	1	1	1	0	0	0	0	0	0	0	4096000	0	0	0	0	0	0	0	0	0	0	0	0	0	0	0	0	0	0	0	0	0	0	0	0	0	0
532030284	005358088.1|PREDICTED: T-complex protein 1 subunit beta isoform X2 [Microtus ochrogaster]	0.0396	1	1	1	1	0	0	0	0	0	0	0	0	0	0	0	0	0	0	0	0	0	0	0	0	0	0	0	0	0	0	0	0	0	0	0	0	0	0
532048293	005366924.1|PREDICTED: myosin-binding protein C, fast-type [Microtus ochrogaster]	0.0425	1	1	3	3	0	0	0	0	0	0	0	0	0	0	0	0	0	0	0	0	0	0	0	0	0	0	0	0	0	2258000	0	0	0	0	0	0	0	0
532019104	005353292.1|PREDICTED: UPF0500 protein C1orf216 homolog [Microtus ochrogaster]	0.0351	1	1	1	1	0	0	0	0	0	0	0	0	0	0	0	0	0	0	0	0	0	0	0	0	0	0	0	0	3938000	0	0	0	0	0	0	0	0	0
524966875	005083331.1|PREDICTED: small glutamine-rich tetratricopeptide repeat-containing protein alpha isoform X1 [Mesocricetus auratus]	0.0492	1	1	1	2	0	0	0	0	0	0	0	1710000	2162000	0	0	0	0	0	0	0	0	0	0	0	0	0	0	0	0	0	0	0	0	0	0	0	0	0
148686215	T3, skeletal, fast, isoform CRA e [Mus musculus]	0.3125	1	1	1	1	0	3850000	0	0	0	0	0	0	0	0	0	0	0	0	0	0	0	0	0	0	0	0	0	0	0	0	0	0	0	0	0	0	0	0
344251639	dense fiber protein 3 [Cricetulus griseus]	0.0549	1	1	1	1	0	0	0	0	3822000	0	0	0	0	0	0	0	0	0	0	0	0	0	0	0	0	0	0	0	0	0	0	0	0	0	0	0	0	0
532011573	005349577.1|PREDICTED: glyoxalase domain-containing protein 4 [Microtus ochrogaster]	0.0704	1	1	1	2	0	0	0	0	0	0	0	0	0	0	0	0	0	0	0	0	0	0	0	0	0	0	0	0	0	0	0	0	0	0	0	0	0	0
532056994	005371202.1|PREDICTED: complement C3-like [Microtus ochrogaster]	0.1607	1	1	1	2	0	0	0	0	0	0	0	0	0	0	0	0	0	0	0	0	0	0	0	0	0	0	0	0	0	0	1866000	0	0	0	0	0	0	0
532043987	005364812.1|PREDICTED: mitochondrial inner membrane protein isoform X7 [Microtus ochrogaster]	0.0768	1	3	3	3	0	0	0	0	1771000	0	0	0	0	0	0	0	0	0	0	0	0	0	0	0	0	0	0	0	0	0	0	0	0	0	1957000	0	0	0
344244706	nuclear ribonucleoprotein U [Cricetulus griseus]	0.0355	1	1	1	2	0	0	0	0	0	0	0	0	0	0	0	0	0	0	0	0	0	0	0	0	0	0	0	0	0	0	0	0	0	0	0	0	0	0
532045727	005365665.1|PREDICTED: oxytocin-neurophysin 1 [Microtus ochrogaster]	0.1014	1	1	1	2	0	0	0	0	0	0	0	0	0	0	0	0	0	0	0	0	0	0	0	0	0	0	0	0	0	0	0	0	0	0	0	0	0	0
532018619	005353053.1|PREDICTED: chymotrypsin-like elastase family member 3B [Microtus ochrogaster]	0.0569	1	1	1	2	0	0	0	0	0	0	0	0	0	0	0	0	0	0	0	0	0	0	0	0	0	0	0	0	0	0	0	0	0	0	0	0	0	0
532029762	005357830.1|PREDICTED: synemin isoform X2 [Microtus ochrogaster]	0.0353	1	1	1	1	0	0	3656000	0	0	0	0	0	0	0	0	0	0	0	0	0	0	0	0	0	0	0	0	0	0	0	0	0	0	0	0	0	0	0
532035574	005360683.1|PREDICTED: transforming protein RhoA-like [Microtus ochrogaster]	0.0485	1	1	1	2	0	0	0	0	0	0	0	0	0	0	0	0	0	0	0	0	0	0	0	0	0	0	0	0	0	0	0	0	0	0	0	0	0	0
431919648	[Pteropus alecto]	0.0498	1	1	1	1	0	0	3559000	0	0	0	0	0	0	0	0	0	0	0	0	0	0	0	0	0	0	0	0	0	0	0	0	0	0	0	0	0	0	0
532004350	005346346.1|PREDICTED: 14 kDa phosphohistidine phosphatase [Microtus ochrogaster]	0.0968	1	1	1	1	0	0	3492000	0	0	0	0	0	0	0	0	0	0	0	0	0	0	0	0	0	0	0	0	0	0	0	0	0	0	0	0	0	0	0
532015978	005351752.1|PREDICTED: dipeptidyl peptidase 3 isoform X1 [Microtus ochrogaster]	0.0343	1	1	1	2	0	0	0	0	0	0	0	0	0	0	0	0	0	0	0	0	0	0	0	0	0	0	0	0	0	0	0	0	0	0	0	0	0	0
532052743	005369118.1|PREDICTED: membrane primary amine oxidase isoform X1 [Microtus ochrogaster]	0.0393	1	2	2	3	0	0	3235000	0	0	0	0	0	0	0	0	0	0	0	0	0	0	0	0	0	0	0	0	0	0	0	0	0	0	0	0	0	0	0
532042613	005364137.1|PREDICTED: catalase [Microtus ochrogaster]	0.0299	1	1	1	2	0	0	0	0	0	0	0	0	0	0	0	0	0	0	0	0	0	0	0	0	0	0	0	0	0	0	0	0	0	0	0	0	0	0
532007781	005347716.1|PREDICTED: retinal dehydrogenase 2 [Microtus ochrogaster]	0.0292	1	1	1	2	0	0	0	0	0	0	0	0	0	0	0	0	0	0	0	0	0	0	0	0	0	0	0	0	0	0	0	0	0	0	0	0	0	0
532022309	005354520.1|PREDICTED: alpha-N-acetylgalactosaminidase [Microtus ochrogaster]	0.0375	1	1	1	1	0	0	0	0	0	0	0	0	0	0	0	0	0	0	0	0	0	0	0	0	0	0	0	0	0	0	0	0	0	0	0	0	0	0
532009285	005348457.1|PREDICTED: leiomodin-1 [Microtus ochrogaster]	0.0223	1	1	1	1	0	0	2689000	0	0	0	0	0	0	0	0	0	0	0	0	0	0	0	0	0	0	0	0	0	0	0	0	0	0	0	0	0	0	0
344249125	protein [Cricetulus griseus]	0.1319	1	1	1	1	0	0	0	0	2689000	0	0	0	0	0	0	0	0	0	0	0	0	0	0	0	0	0	0	0	0	0	0	0	0	0	0	0	0	0
3236368	[Mus musculus]	0.0134	1	1	1	1	0	0	2585000	0	0	0	0	0	0	0	0	0	0	0	0	0	0	0	0	0	0	0	0	0	0	0	0	0	0	0	0	0	0	0
532035217	005360507.1|PREDICTED: ICOS ligand [Microtus ochrogaster]	0.0601	1	1	1	1	0	0	0	0	0	0	0	0	0	0	0	0	0	0	0	0	0	0	0	0	0	0	0	0	0	0	0	0	0	0	0	0	0	0
537214037	deiminase type-3 [Cricetulus griseus]	0.0065	1	1	1	2	0	0	0	0	0	0	0	0	0	0	0	0	0	0	0	0	0	0	0	0	0	0	0	0	0	0	1254000	0	0	0	0	0	0	0
532037046	005361405.1|PREDICTED: peptidyl-glycine alpha-amidating monooxygenase isoform X2 [Microtus ochrogaster]	0.0109	1	1	1	1	0	0	0	0	0	0	0	0	0	0	0	0	0	0	0	0	0	0	0	0	0	0	0	0	0	0	0	0	0	0	0	0	0	2494000
532025705	005355858.1|PREDICTED: desmocollin-1 isoform X2 [Microtus ochrogaster]	0.0209	1	1	1	1	0	0	2469000	0	0	0	0	0	0	0	0	0	0	0	0	0	0	0	0	0	0	0	0	0	0	0	0	0	0	0	0	0	0	0
532008251	005347948.1|PREDICTED: dystroglycan isoform X1 [Microtus ochrogaster]	0.0363	1	1	1	1	0	0	0	0	0	0	0	0	0	0	0	0	0	0	0	0	0	0	0	0	0	0	0	0	0	0	0	0	0	0	0	0	0	0
532011273	005349429.1|PREDICTED: fibronectin type III domain-containing protein 8 [Microtus ochrogaster]	0.0341	1	1	1	2	0	0	0	0	0	0	0	0	0	0	0	0	0	0	0	0	0	0	0	0	0	0	0	0	0	0	0	0	0	0	1991000	0	0	0
532042499	005364081.1|PREDICTED: reticulocalbin-1 [Microtus ochrogaster]	0.04	1	1	1	1	0	0	0	0	0	0	0	0	1947000	0	0	0	0	0	0	0	0	0	0	0	0	0	0	0	0	0	0	0	0	0	0	0	0	0
564364837	006243576.1|PREDICTED: heterogeneous nuclear ribonucleoprotein Q isoform X2 [Rattus norvegicus]	0.0245	1	1	1	1	0	0	1824000	0	0	0	0	0	0	0	0	0	0	0	0	0	0	0	0	0	0	0	0	0	0	0	0	0	0	0	0	0	0	0
537226226	isoform 1 [Cricetulus griseus]	0.0189	1	1	1	1	0	0	1743000	0	0	0	0	0	0	0	0	0	0	0	0	0	0	0	0	0	0	0	0	0	0	0	0	0	0	0	0	0	0	0
532046013	005365805.1|PREDICTED: filamin-C isoform X2 [Microtus ochrogaster]	0.0159	1	3	3	3	0	0	1741000	0	0	0	0	0	0	0	0	0	0	0	0	0	0	0	0	0	0	0	0	0	0	0	0	0	0	0	0	0	0	0
532016062	005351794.1|PREDICTED: sorting nexin-32 [Microtus ochrogaster]	0.018	1	1	1	1	0	0	0	0	0	0	0	0	0	0	0	0	0	0	1648000	0	0	0	0	0	0	0	0	0	0	0	0	0	0	0	0	0	0	0
532037963	005361855.1|PREDICTED: tumor protein D52 isoform X3 [Microtus ochrogaster]	0.0872	1	1	1	1	0	1626000	0	0	0	0	0	0	0	0	0	0	0	0	0	0	0	0	0	0	0	0	0	0	0	0	0	0	0	0	0	0	0	0
532043254	005364453.1|PREDICTED: fibrillin-1 [Microtus ochrogaster]	0.0077	1	1	1	1	0	0	1623000	0	0	0	0	0	0	0	0	0	0	0	0	0	0	0	0	0	0	0	0	0	0	0	0	0	0	0	0	0	0	0
344249439	[Cricetulus griseus]	0.0261	1	1	1	1	0	0	0	0	0	0	0	0	0	0	0	0	0	0	0	0	0	0	0	0	0	0	0	0	0	0	0	0	0	0	0	0	0	0
532042336	005364002.1|PREDICTED: antithrombin-III [Microtus ochrogaster]	0.0353	1	1	1	1	0	1516000	0	0	0	0	0	0	0	0	0	0	0	0	0	0	0	0	0	0	0	0	0	0	0	0	0	0	0	0	0	0	0	0
532050401	005367967.1|PREDICTED: calcium-binding mitochondrial carrier protein SCaMC-1-like [Microtus ochrogaster]	0.0436	1	1	1	1	0	0	0	0	1491000	0	0	0	0	0	0	0	0	0	0	0	0	0	0	0	0	0	0	0	0	0	0	0	0	0	0	0	0	0
532043479	005364562.1|PREDICTED: heme-binding protein 1 [Microtus ochrogaster]	0.0947	1	1	1	2	0	745000	726400	0	0	0	0	0	0	0	0	0	0	0	0	0	0	0	0	0	0	0	0	0	0	0	0	0	0	0	0	0	0	0
532056992	005371201.1|PREDICTED: complement C3-like, partial [Microtus ochrogaster]	0.0168	1	1	1	2	0	0	0	0	0	0	0	0	0	0	0	0	0	0	0	0	0	0	0	0	0	0	0	0	0	0	729100	0	0	0	0	0	0	0
568945245	006539791.1|PREDICTED: splicing factor U2AF 65 kDa subunit isoform X2 [Mus musculus]	0.0351	1	1	1	1	0	0	1456000	0	0	0	0	0	0	0	0	0	0	0	0	0	0	0	0	0	0	0	0	0	0	0	0	0	0	0	0	0	0	0
532034787	005360296.1|PREDICTED: collagen alpha-1(XVIII) chain isoform X3 [Microtus ochrogaster]	0.0153	1	1	1	2	0	0	0	0	0	0	0	0	0	0	0	0	0	0	0	0	0	0	0	0	0	0	0	0	0	0	0	0	0	0	0	0	0	0
532044096	005364864.1|PREDICTED: LOW QUALITY PROTEIN: annexin A4 [Microtus ochrogaster]	0.0464	1	1	1	1	0	0	1244000	0	0	0	0	0	0	0	0	0	0	0	0	0	0	0	0	0	0	0	0	0	0	0	0	0	0	0	0	0	0	0
532027287	005356619.1|PREDICTED: calpastatin [Microtus ochrogaster]	0.0687	1	1	1	1	0	1211000	0	0	0	0	0	0	0	0	0	0	0	0	0	0	0	0	0	0	0	0	0	0	0	0	0	0	0	0	0	0	0	0
532012738	005350156.1|PREDICTED: heat shock 70 kDa protein 4 [Microtus ochrogaster]	0.0292	1	1	1	2	0	0	0	0	0	0	0	0	0	0	0	0	0	0	0	0	0	0	0	0	0	0	0	0	0	0	0	0	0	0	0	0	0	0
531998995	005344035.1|PREDICTED: periostin isoform X5 [Microtus ochrogaster]	0.0521	1	1	2	4	0	0	0	0	0	0	0	0	0	0	0	0	0	0	0	0	0	0	0	0	0	0	0	0	0	0	0	0	0	0	0	0	0	0
532026813	005356385.1|PREDICTED: cytosolic non-specific dipeptidase isoform X1 [Microtus ochrogaster]	0.047	1	1	1	2	0	0	0	0	0	0	0	0	0	0	0	0	0	0	0	0	0	0	0	0	0	0	0	0	0	0	0	0	0	0	0	0	0	0
532026944	005356449.1|PREDICTED: LOW QUALITY PROTEIN: serine protease inhibitor Kazal-type 10-like [Microtus ochrogaster]	0.1128	1	1	1	1	0	0	0	0	0	986100	0	0	0	0	0	0	0	0	0	0	0	0	0	0	0	0	0	0	0	0	0	0	0	0	0	0	0	0
532013875	005350716.1|PREDICTED: cAMP-dependent protein kinase type I-alpha regulatory subunit isoform X1 [Microtus ochrogaster]	0.0415	1	1	1	2	0	0	0	0	0	0	0	0	0	0	0	0	0	0	0	0	0	0	0	0	0	0	0	0	0	0	439000	0	0	0	0	0	0	0
532002698	005345603.1|PREDICTED: aspartate aminotransferase, mitochondrial [Microtus ochrogaster]	0.0822	1	1	1	2	0	0	0	0	0	0	0	0	0	0	0	0	0	0	0	0	0	0	0	0	0	0	0	0	0	0	0	0	0	800700	0	0	0	0
532035942	005360864.1|PREDICTED: indolethylamine N-methyltransferase-like isoform X1 [Microtus ochrogaster]	0.1393	1	1	1	4	0	685300	0	0	0	0	0	0	0	0	0	0	0	0	0	0	0	0	0	0	0	0	0	0	0	0	0	0	0	0	0	0	0	0
532057319	005371362.1|PREDICTED: galectin-7 [Microtus ochrogaster]	0.097	1	1	1	1	0	0	0	0	0	0	0	0	0	0	0	0	0	0	0	0	0	0	0	0	0	0	0	0	0	597600	0	0	0	0	0	0	0	0
531999553	005344306.1|PREDICTED: coronin-1C [Microtus ochrogaster]	0.0321	1	1	1	1	0	0	595700	0	0	0	0	0	0	0	0	0	0	0	0	0	0	0	0	0	0	0	0	0	0	0	0	0	0	0	0	0	0	0
532026244	005356106.1|PREDICTED: dihydropyrimidinase-related protein 3 [Microtus ochrogaster]	0.0446	1	1	1	1	0	0	381700	0	0	0	0	0	0	0	0	0	0	0	0	0	0	0	0	0	0	0	0	0	0	0	0	0	0	0	0	0	0	0
149022610	(prosome, macropain) 26S subunit, ATPase 3, isoform CRA c [Rattus norvegicus]	0.0383	1	1	1	2	0	0	289900	0	0	0	0	0	0	0	0	0	0	0	0	0	0	0	0	0	0	0	0	0	0	0	0	0	0	0	0	0	0	0
532029468	005357686.1|PREDICTED: remodeling and spacing factor 1 [Microtus ochrogaster]	0.0135	1	1	1	1	183100	0	0	0	0	0	0	0	0	0	0	0	0	0	0	0	0	0	0	0	0	0	0	0	0	0	0	0	0	0	0	0	0	0
585721934	006902987.1|PREDICTED: septin-2 isoform X1 [Elephantulus edwardii]	0.0548	1	1	1	2	0	0	0	0	0	0	0	0	0	0	0	0	0	0	0	0	0	0	0	0	0	0	0	0	0	0	0	0	0	0	0	0	0	0
344239112	phosphorylase [Cricetulus griseus]	0.1513	1	1	1	2	0	0	0	0	0	0	0	0	0	0	0	0	0	0	0	0	0	0	0	0	0	0	0	0	0	0	0	0	0	0	0	0	0	0
74195854	protein product [Mus musculus]	0.0359	1	1	1	2	0	0	0	0	0	0	0	0	0	0	0	0	0	0	0	0	0	0	0	0	0	0	0	0	0	0	0	0	0	0	0	0	0	0
148701655	shock protein 4, isoform CRA b [Mus musculus]	0.0726	1	1	1	2	0	0	0	0	0	0	0	0	0	0	0	0	0	0	0	0	0	0	0	0	0	0	0	0	0	0	0	0	0	0	0	0	0	0
531997958	005343533.1|PREDICTED: legumain [Microtus ochrogaster]	0.0528	1	1	1	2	0	0	0	0	0	0	0	0	0	0	0	0	0	0	0	0	0	0	0	0	0	0	0	0	0	0	0	0	0	0	0	0	0	0
537260057	alpha chain-like protein [Cricetulus griseus]	0.0126	1	1	1	2	0	0	0	0	0	0	0	0	0	0	0	0	0	0	0	0	0	0	0	0	0	0	0	0	0	0	0	0	0	0	0	0	0	0
532004372	005346357.1|PREDICTED: chloride intracellular channel protein 3 [Microtus ochrogaster]	0.0968	1	1	1	2	0	0	0	0	0	0	0	0	0	0	0	0	0	0	0	0	0	0	0	0	0	0	0	0	0	0	0	0	0	0	0	0	0	0
553064122	transfer flavoprotein subunit alpha [Felis catus]	0.099	1	1	1	2	0	0	0	0	0	0	0	0	0	0	0	0	0	0	0	0	0	0	0	0	0	0	0	0	0	0	0	0	0	0	0	0	0	0
344242554	B13 [Cricetulus griseus]	0.064	1	1	1	1	0	0	0	0	0	0	0	0	0	0	0	0	0	0	0	0	0	0	0	0	0	0	0	0	0	0	0	0	0	0	0	0	0	0
532011619	005349600.1|PREDICTED: phosphatidylinositol transfer protein alpha isoform [Microtus ochrogaster]	0.118	1	1	1	1	0	0	0	0	0	0	0	0	0	0	0	0	0	0	0	0	0	0	0	0	0	0	0	0	0	0	0	0	0	0	0	0	0	0
431914008	protein 2G4 [Pteropus alecto]	0.0236	1	1	1	1	0	0	0	0	0	0	0	0	0	0	0	0	0	0	0	0	0	0	0	0	0	0	0	0	0	0	0	0	0	0	0	0	0	0
532018354	005352923.1|PREDICTED: ATP-dependent RNA helicase DDX3X isoform X3 [Microtus ochrogaster]	0.0373	1	1	1	1	0	0	0	0	0	0	0	0	0	0	0	0	0	0	0	0	0	0	0	0	0	0	0	0	0	0	0	0	0	0	0	0	0	0
532037891	005361820.1|PREDICTED: nucleolin [Microtus ochrogaster]	0.1789	1	1	1	1	0	0	0	0	0	0	0	0	0	0	0	0	0	0	0	0	0	0	0	0	0	0	0	0	0	0	0	0	0	0	0	0	0	0
BV5	Potential SVS7	0.0507	1	1	1	1	0	0	0	0	0	0	0	0	0	0	0	0	0	0	0	0	0	0	0	0	0	0	0	0	0	0	0	0	0	0	0	0	0	0
532002195	005345367.1|PREDICTED: T-complex protein 1 subunit theta [Microtus ochrogaster]	0.0275	1	1	1	1	0	0	0	0	0	0	0	0	0	0	0	0	0	0	0	0	0	0	0	0	0	0	0	0	0	0	0	0	0	0	0	0	0	0
532016520	005352018.1|PREDICTED: mucin-5B [Microtus ochrogaster]	0.1239	1	1	1	1	0	0	0	0	0	0	0	0	0	0	0	0	0	0	0	0	0	0	0	0	0	0	0	0	0	0	0	0	0	0	0	0	0	0
348577179	003474362.1|PREDICTED: fumarate hydratase, mitochondrial [Cavia porcellus]	0.0417	1	1	1	1	0	0	0	0	0	0	0	0	0	0	0	0	0	0	0	0	0	0	0	0	0	0	0	0	0	0	0	0	0	0	0	0	0	0
537175361	proton ATPase catalytic subunit A [Cricetulus griseus]	0.037	1	1	1	1	0	0	0	0	0	0	0	0	0	0	0	0	0	0	0	0	0	0	0	0	0	0	0	0	0	0	0	0	0	0	0	0	0	0
532034318	005360063.1|PREDICTED: UDP-glucuronic acid decarboxylase 1 isoform X2 [Microtus ochrogaster]	0.0667	1	1	1	1	0	0	0	0	0	0	0	0	0	0	0	0	0	0	0	0	0	0	0	0	0	0	0	0	0	0	0	0	0	0	0	0	0	0
532023884	005355280.1|PREDICTED: hexokinase-3 isoform X4 [Microtus ochrogaster]	0.0223	1	1	1	1	0	0	0	0	0	0	0	0	0	0	0	0	0	0	0	0	0	0	0	0	0	0	0	0	0	0	0	0	0	0	0	0	0	0
537238790	protein 1 subunit delta [Cricetulus griseus]	0.0519	1	1	1	1	0	0	0	0	0	0	0	0	0	0	0	0	0	0	0	0	0	0	0	0	0	0	0	0	0	0	0	0	0	0	0	0	0	0
39654385	Chain A, Crystal Structure Of Rat Cuta1 At 2.15 A Resolution	0.1207	1	1	1	1	0	0	0	0	0	0	0	0	0	0	0	0	0	0	0	0	0	0	0	0	0	0	0	0	0	0	0	0	0	0	0	0	0	0

## Sheet: MultiConsensus_proteingroups
Accession	Description	Sum(Coverage)	Sum(# Proteins)	Sum(# Unique Peptides)	Sum(# Peptides)	Sum(# PSMs)	A7: Area	A7: Heavy/(Light+Heavy)	A7: Heavy/(Light+Heavy) Count	A7: Heavy/(Light+Heavy) Variability [%]	A7: Heavy/Light	A7: Heavy/Light Count	A7: Heavy/Light Variability [%]	AA7: Area	AA7: Heavy/(Light+Heavy)	AA7: Heavy/(Light+Heavy) Count	AA7: Heavy/(Light+Heavy) Variability [%]	AA7: Heavy/Light	AA7: Heavy/Light Count	AA7: Heavy/Light Variability [%]	AB7: Area	AB7: Heavy/(Light+Heavy)	AB7: Heavy/(Light+Heavy) Count	AB7: Heavy/(Light+Heavy) Variability [%]	AB7: Heavy/Light	AB7: Heavy/Light Count	AB7: Heavy/Light Variability [%]	AC7: Area	AC7: Heavy/(Light+Heavy)	AC7: Heavy/(Light+Heavy) Count	AC7: Heavy/(Light+Heavy) Variability [%]	AC7: Heavy/Light	AC7: Heavy/Light Count	AC7: Heavy/Light Variability [%]	AD7: Area	AD7: Heavy/(Light+Heavy)	AD7: Heavy/(Light+Heavy) Count	AD7: Heavy/(Light+Heavy) Variability [%]	AD7: Heavy/Light	AD7: Heavy/Light Count	AD7: Heavy/Light Variability [%]	AE7: Area	AE7: Heavy/(Light+Heavy)	AE7: Heavy/(Light+Heavy) Count	AE7: Heavy/(Light+Heavy) Variability [%]	AE7: Heavy/Light	AE7: Heavy/Light Count	AE7: Heavy/Light Variability [%]	AF7: Area
94957771	light chain dlc8b [Xenopus laevis]	0.5843	1	5	5	23	10830000	0.187	1		0.23	1		0							0							0							0							0							0
12805101	protein [Mus musculus]	0.1374	3	4	4	87	138700000							85400000							0							0							0							5703000	0.383	1		0.62	1		4912000
532004366	005346354.1|PREDICTED: prostaglandin-H2 D-isomerase isoform X1 [Microtus ochrogaster]	0.1263	1	5	5	102	47510000							20890000							0							0							0							10210000							0
537251043	dehydrogenase E1 component subunit beta [Cricetulus griseus]	0.5729	1	9	9	53	11640000							5885000							0							0							0							0							0
531998351	005343719.1|PREDICTED: LOW QUALITY PROTEIN: plasma serine protease inhibitor [Microtus ochrogaster]	0.7122	2	26	28	811	238400000	0.015	4	20.5	0.016	4	20.8	12120000							10450000							5966000	0.493	2	8.3	0.975	2	16.6	0							23910000	0.459	5	2.1	0.848	5	3.9	12260000
524963334	005081586.1|PREDICTED: lysozyme C-like [Mesocricetus auratus]	0.4818	1	9	10	135	204800000							0							0							0							0							21640000							15940000
532059134	005372249.1|PREDICTED: carcinoembryonic antigen-related cell adhesion molecule 1-like, partial [Microtus ochrogaster]	0.3782	1	21	21	475	126100000	0.069	1		0.074	1		19860000							19160000							4159000	0.477	1		0.914	1		0							18280000	0.447	3	4.9	0.809	3	8.9	28760000
532044834	005365228.1|PREDICTED: solute carrier family 2, facilitated glucose transporter member 3 [Microtus ochrogaster]	0.1785	1	10	11	89	18920000							2219000							467300							0							0							1871000							0
532042355	005364010.1|PREDICTED: peroxiredoxin-6 [Microtus ochrogaster]	0.6571	1	9	10	64	2960000							4836000							0							0							0							0							0
532044945	005365283.1|PREDICTED: acrosin-binding protein [Microtus ochrogaster]	0.1785	1	11	11	68	40080000							3335000							0							0							0							0							0
532042232	005363951.1|PREDICTED: sulfhydryl oxidase 1 [Microtus ochrogaster]	0.5638	1	10	10	279	243900000							3485000							12890000							4179000							0							13720000							22480000
531998008	005343557.1|PREDICTED: alpha-1-antitrypsin-like [Microtus ochrogaster]	0.3333	1	6	6	25	16200000							1551000							0							0							0							0							0
BV4	Potential SVS4	0.3304	2	9	10	2043	9539000000	0.027	10	54.9	0.028	10	56.8	6030000000							13280000000							1850000000	0.48	4	1.5	0.924	4	2.8	57110000	0.181	4	59.7	0.222	4	79.4	5488000000	0.698	4	57.3	0.918	2	5.3	1895000000
532008782	005348212.1|PREDICTED: protein-glutamine gamma-glutamyltransferase 4 isoform X2 [Microtus ochrogaster]	0.787	3	39	39	863	166300000	0.021	1		0.022	1		18960000							16370000							6232000	0.59	3	44.9	1.067	2	46.6	0							5076000	0.476	1		0.907	1		16080000
524940703	005072267.1|PREDICTED: inhibitor of carbonic anhydrase-like [Mesocricetus auratus]	0.4648	1	19	20	226	18210000							4655000							2847000							4768000							21590000							2737000							1494000
532046896	005366237.1|PREDICTED: phosphoglycerate mutase 2 [Microtus ochrogaster]	0.5692	1	14	14	104	15280000							5951000							0							16590000							3423000							0							0
532003782	005346103.1|PREDICTED: adenylate kinase isoenzyme 1 isoform X2 [Microtus ochrogaster]	0.7104	1	13	13	157	8039000							4471000							606300							5692000							0							0							0
532050137	005367835.1|PREDICTED: LOW QUALITY PROTEIN: serotransferrin [Microtus ochrogaster]	0.3875	3	25	28	388	7104000							3316000							1794000							26200000							17100000							1668000							1599000
221220532	beta-2C chain [Salmo salar]	0.7176	2	6	10	80	12000000							16730000							0							0							0							0							0
532037435	005361595.1|PREDICTED: glia-derived nexin [Microtus ochrogaster]	0.3494	1	13	14	43	3727000							0							0							0							0							0							0
532028159	005357039.1|PREDICTED: protein MENT [Microtus ochrogaster]	0.5075	1	14	14	97	13840000							4415000							0							3090000							0							824100							0
532040241	005362973.1|PREDICTED: kunitz-type protease inhibitor 3 [Microtus ochrogaster]	0.4432	1	3	6	38	27170000							26670000							0							0							0							4902000							0
524929292	005068852.1|PREDICTED: cytosol aminopeptidase [Mesocricetus auratus]	0.5565	2	18	20	231	11930000							3122000							490600							0							0							845000							0
532029026	005357469.1|PREDICTED: deoxyribonuclease-2-beta [Microtus ochrogaster]	0.4429	1	14	15	130	30250000							19470000							5642000							5784000	0.579	1		1.376	1		0							3015000	0.451	1		0.823	1		1498000
532053754	005369615.1|PREDICTED: phosphoglycerate kinase 2-like [Microtus ochrogaster]	0.6619	6	23	24	205	15580000							3433000							0							2959000	1	1					0							0							0
149033418	vesicle secretion 1 [Rattus norvegicus]	0.4629	5	29	31	132	3472000							4651000							3124000							0							0							0							0
537270453	translocase 4-like protein [Cricetulus griseus]	0.3343	1	10	12	22	8948000							3943000							0							0							0							0							0
532034440	005360124.1|PREDICTED: sulfated glycoprotein 1-like isoform X4 [Microtus ochrogaster]	0.2205	1	7	9	21	2817000							0							0							0							0							615200	0.329	1		0.491	1		665200
532006545	005347111.1|PREDICTED: sperm surface protein Sp17 [Microtus ochrogaster]	0.5946	1	8	9	25	4176000							0							0							0							0							0							0
416677	MOUSE RecName: Full=ATP synthase subunit alpha, mitochondrial	0.4878	1	22	24	133	16680000							5321000							0							0							1992000							1295000	0.442	1		0.793	1		0
524971824	005085769.1|PREDICTED: metalloproteinase inhibitor 1 isoform X1 [Mesocricetus auratus]	0.6931	1	7	8	228	223200000	0.025	2	25	0.026	2	25.6	67380000							43250000							0							0							30140000							26970000
532048259	005366907.1|PREDICTED: L-amino-acid oxidase [Microtus ochrogaster]	0.3754	1	16	17	28	5966000							0							0							0							0							0							0
532022343	005354537.1|PREDICTED: aconitate hydratase, mitochondrial [Microtus ochrogaster]	0.3938	1	21	25	114	3630000							1775000							0							3376000							1607000							0							0
532057093	005371251.1|PREDICTED: citrate synthase, mitochondrial [Microtus ochrogaster]	0.491	3	18	19	101	7838000	0.276	1		0.38	1		5401000							0							0							4636000							900200							0
532008489	005348066.1|PREDICTED: lactotransferrin [Microtus ochrogaster]	0.5578	3	33	36	198	11480000							0							0							0							0							1990000							1793000
354465374	003495155.1|PREDICTED: cytochrome c oxidase subunit 4 isoform 1, mitochondrial-like [Cricetulus griseus]	0.087	1	1	1	5	11600000							0							0							0							0							0							0
531998349	005343718.1|PREDICTED: alpha-1-antiproteinase-like [Microtus ochrogaster]	0.2992	1	27	28	253	33630000							9351000							1647000							2754000	1	2	0				0							0							0
532031540	005358703.1|PREDICTED: probasin-like [Microtus ochrogaster]	0.4932	1	5	5	59	12770000							17020000							2866000							0							0							0							0
149037364	dehydrogenase (ubiquinone) flavoprotein 2, isoform CRA b [Rattus norvegicus]	0.1724	1	1	1	10	1607000							0							0							0							0							0							0
532039989	005362849.1|PREDICTED: probable aminopeptidase NPEPL1 [Microtus ochrogaster]	0.0536	1	1	1	16	14280000							6846000							0							0							0							0							0
524938911	005071796.1|PREDICTED: calmodulin-like protein 3 [Mesocricetus auratus]	0.8389	1	9	12	64	6914000							0							0							3572000							1742000							0							0
395829616	003787945.1|PREDICTED: calmodulin-like isoform 3 [Otolemur garnettii]	0.5848	2	5	10	132	25860000							12050000							736700							3658000							6207000							0							497900
89574003	ATP synthase, H+ transporting F1 complex beta subunit [Monodelphis domestica]	0.5652	1	9	9	98	12360000							2639000							0							1888000							0							0							0
532050864	005368191.1|PREDICTED: cytochrome c oxidase subunit 5B, mitochondrial-like [Microtus ochrogaster]	0.0956	1	2	2	23	11380000							23280000							0							0							0							0							0
532006503	005347090.1|PREDICTED: acrosomal protein SP-10 [Microtus ochrogaster]	0.2519	1	4	4	75	7660000							10080000							1119000							0							0							0							0
45360837	989094.1|actin, alpha cardiac muscle 1 [Xenopus (Silurana) tropicalis]	0.794	9	15	36	331	10460000							0							728300							403000000							379100000							1734000							2731000
532045919	005365760.1|PREDICTED: hyaluronidase PH-20-like [Microtus ochrogaster]	0.0323	1	1	1	7	1137000							0							0							0							0							0							0
532027759	005356846.1|PREDICTED: beta-actin-like protein 2 isoform X1 [Microtus ochrogaster]	0.1735	7	1	9	79	6671000							0							0							120100000							10600000							0							2883000
408359977	MOUSE RecName: Full=ATPase inhibitor, mitochondrial	0.4133	1	4	4	31	4987000							0							0							0							0							0							0
532003341	005345916.1|PREDICTED: tubulin beta-3 chain [Microtus ochrogaster]	0.0709	1	1	4	24	9300000							0							0							0							0							0							0
532009510	005348564.1|PREDICTED: deoxyribonuclease gamma isoform X2 [Microtus ochrogaster]	0.3398	1	6	6	66	16050000							3132000							0							0							0							0							0
532038303	005362020.1|PREDICTED: sperm acrosome membrane-associated protein 1 [Microtus ochrogaster]	0.1724	1	4	4	16	18060000							1482000							0							0							0							0							0
532011327	005349456.1|PREDICTED: sperm acrosome membrane-associated protein 3 [Microtus ochrogaster]	0.5775	1	4	4	57	18020000							0							0							0							0							695300	0.439	1		0.784	1		0
532032432	005359135.1|PREDICTED: ATP synthase subunit delta, mitochondrial [Microtus ochrogaster]	0.6369	1	6	6	44	5535000							4725000							0							13530000							8508000							0							0
532028917	005357415.1|PREDICTED: pyruvate dehydrogenase E1 component subunit alpha, testis-specific form, mitochondrial isoform X1 [Microtus ochrogaster]	0.2941	2	9	9	18	6364000							0							0							0							0							0							0
532032496	005359167.1|PREDICTED: basigin isoform X1 [Microtus ochrogaster]	0.1	1	4	4	18	6892000							0							0							0							0							0							0
532054987	005370210.1|PREDICTED: hemoglobin subunit epsilon-Y2-like [Microtus ochrogaster]	0.0917	1	1	1	50	49410000							0							7824000							47700000							0							10650000							6563000
532041233	005363462.1|PREDICTED: L-lactate dehydrogenase A-like 6B-like isoform X1 [Microtus ochrogaster]	0.6054	1	14	15	61	5440000							7242000							0							0							1027000							0							0
532053285	005369386.1|PREDICTED: cytochrome c oxidase subunit 6B2-like isoform X1 [Microtus ochrogaster]	0.5455	1	3	5	25	5096000							8066000							0							0							0							0							0
532027640	005356789.1|PREDICTED: succinate dehydrogenase [ubiquinone] flavoprotein subunit, mitochondrial isoform X1 [Microtus ochrogaster]	0.0549	1	2	2	11	1895000							0							0							0							0							0							0
531998347	005343717.1|PREDICTED: uncharacterized protein LOC101991684 [Microtus ochrogaster]	0.1371	1	8	9	38	6679000							0							0							0							0							0							0
532024470	005355552.1|PREDICTED: clusterin isoform X1 [Microtus ochrogaster]	0.4537	1	21	21	133	3008000							0							0							3053000							0							0							0
532054466	005369956.1|PREDICTED: glutathione peroxidase 6 [Microtus ochrogaster]	0.531	2	4	4	47	12340000							4111000							2107000							0							0							2473000							0
532045448	005365528.1|PREDICTED: cystatin-C [Microtus ochrogaster]	0.2048	1	3	3	44	13710000							0							1628000							0							0							0							0
13278355	protein [Mus musculus]	0.6029	1	2	2	16	3866000							0							3845000							0							0							0							0
537135533	protein-like isoform 2 [Cricetulus griseus]	0.4198	7	1	21	183	8406000							0							0							251300000							133800000							1734000							3170000
532029674	005357789.1|PREDICTED: lactadherin isoform X1 [Microtus ochrogaster]	0.308	1	6	7	37	24730000							0							0							0							0							0							0
532015667	005351598.1|PREDICTED: cathepsin D [Microtus ochrogaster]	0.2614	1	11	12	48	3525000							0							0							0							0							0							0
532018817	005353152.1|PREDICTED: 14-3-3 protein sigma [Microtus ochrogaster]	0.4646	1	15	19	79	3761000							0							0							17900000							9130000							0							0
291405401	002718936.1|PREDICTED: tyrosine 3/tryptophan 5 -monooxygenase activation protein, epsilon polypeptide [Oryctolagus cuniculus]	0.3758	1	2	4	34	3761000							0							0							4905000							0							0							0
555961584	005892886.1|PREDICTED: 14-3-3 protein gamma isoform X2 [Bos mutus]	0.3304	1	2	7	44	3761000							0							0							3278000							0							0							0
586538263	006923978.1|PREDICTED: tubulin alpha-8 chain isoform X2 [Pteropus alecto]	0.2625	2	7	7	29	8879000							0							0							0							4568000							0							0
354474254	003499346.1|PREDICTED: myosin light chain 1/3, skeletal muscle isoform-like isoform 1 [Cricetulus griseus]	0.5991	2	13	15	66	5683000							0							0							90730000	0.285	1		0.399	1		21250000							0							1769000
532029676	005357790.1|PREDICTED: lactadherin isoform X2 [Microtus ochrogaster]	0.3188	1	2	2	27	19040000							0							0							0							0							2587000							2413000
20137433	MOUSE RecName: Full=Calcitonin gene-related peptide 1	0.0769	1	1	1	10	8305000							0							0							0							0							0							0
31339997	CRIGR RecName: Full=Beta-2-microglobulin	0.4887	1	4	4	36	7054000							0							0							0							0							0							0
532031046	005358463.1|PREDICTED: xaa-Pro aminopeptidase 2 [Microtus ochrogaster]	0.0106	1	1	1	16	19600000							0							0							0							0							0							0
564298767	006223683.1|PREDICTED: pecanex-like protein 3 isoform X2 [Rattus norvegicus]	0.0034	1	1	1	15	7044000							0							0							0							0							0							0
537239337	translocase 1-like protein [Cricetulus griseus]	0.1474	1	1	4	16	7391000	0.211	1		0.268	1		0							0							0							0							0							0
532009611	005348614.1|PREDICTED: DNA topoisomerase 2-beta [Microtus ochrogaster]	0.0041	1	1	1	15	10560000							0							0							0							0							0							0
431922238	kinase I isoform gamma-2 [Pteropus alecto]	0.0156	1	1	1	5	8305000							0							0							0							0							0							0
532050850	005368184.1|PREDICTED: cytochrome c oxidase subunit 6C-2-like isoform X1 [Microtus ochrogaster]	0.6267	1	5	6	23	4591000							0							0							0							0							0							0
532039954	005362832.1|PREDICTED: tubulin beta-1 chain [Microtus ochrogaster]	0.064	1	3	4	17	5934000							0							0							0							0							0							0
532051901	005368703.1|PREDICTED: membrane metallo-endopeptidase-like 1 [Microtus ochrogaster]	0.078	1	5	5	7	1056000							0							0							0							0							0							0
532032342	005359092.1|PREDICTED: izumo sperm-egg fusion protein 4 isoform X1 [Microtus ochrogaster]	0.2105	1	3	4	8	3640000							0							0							0							0							0							0
532016248	005351887.1|PREDICTED: peroxiredoxin-5, mitochondrial [Microtus ochrogaster]	0.0923	1	2	2	8	2340000							0							0							0							0							0							0
BV3	Potential SVS2 or SVS3	0.3329	1	27	30	151	0							2060000							6741000							0							0							0							0
532021039	005353902.1|PREDICTED: keratin, type II cytoskeletal 5 isoform X1 [Microtus ochrogaster]	0.4745	4	21	26	122	0							6001000							3858000							0							46310000							0							1453000
532046142	005365869.1|PREDICTED: WD repeat-containing protein 91 [Microtus ochrogaster]	0.0142	1	1	1	28	0							0							19660000	1	1					0							0							18100000	1	1					30940000
532051027	005368272.1|PREDICTED: keratin, type I cytoskeletal 13 [Microtus ochrogaster]	0.5311	9	23	25	151	0							0							0							6692000							56620000							0							0
532021026	005353896.1|PREDICTED: keratin, type II cytoskeletal 1b [Microtus ochrogaster]	0.0826	3	1	5	54	0							7033000							6154000							20980000	0.194	1		0.241	1		0							0							4468000
532021065	005353914.1|PREDICTED: keratin, type II cytoskeletal 7 [Microtus ochrogaster]	0.2682	5	5	11	42	0							0							0							0							0							0							0
532021053	005353908.1|PREDICTED: keratin, type II cuticular Hb2 [Microtus ochrogaster]	0.0724	3	1	7	21	0							0							0							0							1717000							0							0
532021022	005353894.1|PREDICTED: keratin, type II cytoskeletal 4 [Microtus ochrogaster]	0.0655	3	2	7	46	0							0							0							0							0							0							0
532051023	005368270.1|PREDICTED: keratin, type I cytoskeletal 19 [Microtus ochrogaster]	0.6387	6	13	22	98	0							9057000							2389000							0							0							0							3822000
354469200	003497018.1|PREDICTED: collagen alpha-2(I) chain-like [Cricetulus griseus]	0.0308	1	4	4	18	0							0							0							47710000							13660000							0							0
533161254	005394469.1|PREDICTED: keratin, type I cytoskeletal 14 isoform X2 [Chinchilla lanigera]	0.6395	5	8	9	64	0							0							0							0							68410000							0							0
532030485	005358187.1|PREDICTED: lumican [Microtus ochrogaster]	0.4572	1	16	16	69	0							0							0							31110000							56640000							0							0
532051081	005368299.1|PREDICTED: keratin, type I cytoskeletal 20 [Microtus ochrogaster]	0.0724	6	1	5	54	0							0							0							0							27220000							0							0
532013754	005350656.1|PREDICTED: collagen alpha-1(I) chain-like [Microtus ochrogaster]	0.0436	1	5	5	18	0							0							0							32840000							10340000							0							0
533172710	005399803.1|PREDICTED: myosin-8 [Chinchilla lanigera]	0.3179	2	2	6	18	0							0							0							13040000							0							0							0
537145526	protein [Cricetulus griseus]	0.2885	2	7	21	42	0							0							0							4403000							0							0							0
586534462	006922115.1|PREDICTED: myosin-7B [Pteropus alecto]	0.0328	1	3	6	19	0							0							0							0							0							0							0
532051085	005368301.1|PREDICTED: keratin, type I cytoskeletal 10 [Microtus ochrogaster]	0.4109	5	11	15	103	0							5885000							2623000							17120000							15740000							0							0
532012223	005349899.1|PREDICTED: myosin-8 [Microtus ochrogaster]	0.158	1	2	6	26	0							0							0							4690000							0							0							0
532021665	005354200.1|PREDICTED: myoglobin [Microtus ochrogaster]	0.5204	1	5	5	18	0							0							0							8659000							0							0							0
395836734	003791305.1|PREDICTED: myosin-4 [Otolemur garnettii]	0.1316	2	4	15	35	0							0							0							5223000							0							0							0
524926665	005067567.1|PREDICTED: very long-chain specific acyl-CoA dehydrogenase, mitochondrial isoform X1 [Mesocricetus auratus]	0.0227	1	1	1	4	0							0							0							0							0							0							0
532036380	005361078.1|PREDICTED: interleukin-22 receptor subunit alpha-2 [Microtus ochrogaster]	0.3899	1	11	11	164	0							6236000							5502000							0							0							3063000	0.436	2	1.3	0.774	2	2.4	4868000
149063028	dehydrogenase, mitochondrial, isoform CRA e [Rattus norvegicus]	0.5164	1	11	12	58	0							2299000							0							9003000	0.21	1		0.266	1		2043000							0							0
74213772	protein product [Mus musculus]	0.0749	1	2	2	10	0							0							0							0							0							0							0
537145396	isoform 1 [Cricetulus griseus]	0.5052	2	10	15	65	0							0							0							24140000							27590000							0							0
532056493	005370954.1|PREDICTED: tropomyosin alpha-4 chain isoform X3 [Microtus ochrogaster]	0.4139	1	2	17	82	0							0							0							46480000							13750000							0							2450000
58477200	2 [Rattus norvegicus]	0.7852	2	15	36	165	0							0							0							105100000							93350000							2473000							2450000
524951075	005075547.1|PREDICTED: tropomyosin alpha-4 chain isoform X1 [Mesocricetus auratus]	0.6656	1	14	40	153	0							0							0							110100000							117400000							0							1669000
545822866	005663415.1|PREDICTED: tropomyosin alpha-3 chain isoform X1 [Sus scrofa]	0.7842	1	3	24	80	0							0							0							22570000							0							0							2450000
537175786	kinase isozymes M1/M2-like isoform 1 [Cricetulus griseus]	0.1043	1	4	4	9	0							0							0							5021000							0							0							0
524927355	005139305.1|PREDICTED: LOW QUALITY PROTEIN: myosin, heavy chain 1, skeletal muscle, adult [Mesocricetus auratus]	0.2605	1	3	9	16	0							0							0							0							0							0							0
354470617	003497547.1|PREDICTED: myosin-8 [Cricetulus griseus]	0.2435	2	6	10	21	0							0							0							8874000							0							0							0
532055262	005370347.1|PREDICTED: creatine kinase M-type [Microtus ochrogaster]	0.6982	2	23	23	114	0							0							0							44990000							0							0							0
12656128	1 slow myosin heavy chain [Felis catus]	0.3832	2	2	8	15	0							0							0							5430000							0							0							0
585705918	006898640.1|PREDICTED: myosin-8 [Elephantulus edwardii]	0.3415	1	9	20	46	0							0							0							4690000							0							0							0
532014983	005351259.1|PREDICTED: sarcoplasmic/endoplasmic reticulum calcium ATPase 1 isoform X2 [Microtus ochrogaster]	0.1729	4	13	14	26	0							0							0							0							0							0							0
532002698	005345603.1|PREDICTED: aspartate aminotransferase, mitochondrial [Microtus ochrogaster]	0.0822	1	1	1	2	0							0							0							0							0							0							0
514457311	003467838.2|PREDICTED: troponin C, skeletal muscle [Cavia porcellus]	0.7063	1	6	8	28	0							12400000							0							18710000							0							0							0
532043194	005364424.1|PREDICTED: sorbitol dehydrogenase [Microtus ochrogaster]	0.406	1	12	12	41	0							0							0							0							0							0							0
532002263	005345397.1|PREDICTED: superoxide dismutase [Cu-Zn] [Microtus ochrogaster]	0.4097	1	7	8	102	0							8036000							1461000							0							8457000							4613000							1960000
585703556	006903819.1|PREDICTED: LOW QUALITY PROTEIN: glutathione peroxidase 4 [Elephantulus edwardii]	0.8571	1	2	2	8	0							0							0							0							0							0							0
532040905	005363300.1|PREDICTED: beta-defensin 129 [Microtus ochrogaster]	0.1688	1	4	4	24	0							0							0							0							0							0							0
532000568	005344806.1|PREDICTED: fetuin-B isoform X1 [Microtus ochrogaster]	0.569	1	15	15	107	0							880000							0							25110000							10360000							0							0
532016448	005351984.1|PREDICTED: isoaspartyl peptidase/L-asparaginase [Microtus ochrogaster]	0.3306	5	7	10	29	0							0							0							0							0							0							0
532023423	005355057.1|PREDICTED: cytochrome b-c1 complex subunit Rieske, mitochondrial-like [Microtus ochrogaster]	0.2153	1	5	5	8	0							0							0							0							0							0							0
532037517	005361636.1|PREDICTED: aspartyl aminopeptidase isoform X1 [Microtus ochrogaster]	0.4783	2	14	16	37	0							0							0							0							0							0							0
531997707	005343409.1|PREDICTED: epididymal secretory protein E1 [Microtus ochrogaster]	0.302	1	3	4	12	0							0							0							0							0							0							0
532019462	005353419.1|PREDICTED: A-kinase anchor protein 4 [Microtus ochrogaster]	0.3706	1	23	25	68	0							0							0							0							847700							0							0
532001868	005345247.1|PREDICTED: ATP synthase subunit O, mitochondrial [Microtus ochrogaster]	0.1497	1	3	4	5	0							0							0							0							0							0							0
354477034	003500727.1|PREDICTED: lysozyme-like protein 4-like [Cricetulus griseus]	0.1571	1	2	2	4	0							0							0							0							0							0							0
514462459	003470700.2|PREDICTED: outer dense fiber protein 2 isoformX3 [Cavia porcellus]	0.4521	1	24	25	171	0							3691000	0.191	1		0.237	1		0							0							0							0							0
587009325	006939586.1|PREDICTED: outer dense fiber protein 2 isoform X10 [Felis catus]	0.2615	1	5	5	17	0							0							0							0							0							0							0
537170663	dehydrogenase [Cricetulus griseus]	0.3786	1	11	12	22	0							1235000							0							0							0							0							0
532025273	005355668.1|PREDICTED: succinyl-CoA ligase [ADP-forming] subunit beta, mitochondrial [Microtus ochrogaster]	0.2573	1	8	10	21	0							2747000							0							0							0							0							0
532018466	005352977.1|PREDICTED: succinate dehydrogenase [ubiquinone] iron-sulfur subunit, mitochondrial isoform X2 [Microtus ochrogaster]	0.1741	1	5	5	7	0							0							0							0							0							0							0
532045025	005365323.1|PREDICTED: A-kinase anchor protein 3 isoform X1 [Microtus ochrogaster]	0.091	1	6	6	9	0							0							0							0							0							0							0
532008369	005348006.1|PREDICTED: cytochrome b-c1 complex subunit 1, mitochondrial-like [Microtus ochrogaster]	0.1093	1	4	5	6	0							0							0							0							0							0							0
532043987	005364812.1|PREDICTED: mitochondrial inner membrane protein isoform X7 [Microtus ochrogaster]	0.0768	1	3	3	3	0							0							0							0							0							0							0
354494841	003509543.1|PREDICTED: phosphate carrier protein, mitochondrial isoform 2 [Cricetulus griseus]	0.0561	1	2	2	5	0							0							0							0							0							0							0
532004131	005346241.1|PREDICTED: uncharacterized protein C9orf9 homolog [Microtus ochrogaster]	0.2976	1	4	4	5	0							0							0							0							0							0							0
532011273	005349429.1|PREDICTED: fibronectin type III domain-containing protein 8 [Microtus ochrogaster]	0.0341	1	1	1	2	0							0							0							0							0							0							0
532007163	005347414.1|PREDICTED: acetyl-CoA acetyltransferase, mitochondrial [Microtus ochrogaster]	0.1602	1	2	2	5	0							0							0							1169000							424900							0							0
532036957	005361362.1|PREDICTED: glyceraldehyde-3-phosphate dehydrogenase, testis-specific [Microtus ochrogaster]	0.3287	1	4	4	12	0							0							0							40000000							0							0							0
532047988	005366773.1|PREDICTED: cylicin-1 isoform X1 [Microtus ochrogaster]	0.0692	1	3	3	7	0							0							0							0							0							0							0
532021589	005354162.1|PREDICTED: cytochrome c1, heme protein, mitochondrial-like [Microtus ochrogaster]	0.0741	1	1	1	2	0							0							0							0							0							0							0
532004000	005346185.1|PREDICTED: carnitine O-acetyltransferase [Microtus ochrogaster]	0.1386	1	6	6	9	0							0							0							0							0							0							0
532056649	005371032.1|PREDICTED: tubulin polymerization-promoting protein family member 2 [Microtus ochrogaster]	0.3122	1	6	6	32	0							3915000							0							1666000	0.56	1		1.273	1		0							0							0
532006956	005347313.1|PREDICTED: apolipoprotein A-I [Microtus ochrogaster]	0.4634	1	10	12	26	0							0							0							11340000							16720000							0							0
26341272	protein product [Mus musculus]	0.3495	1	2	4	32	0							0							0							0							25260000							0							0
532009215	005348423.1|PREDICTED: plasma membrane calcium-transporting ATPase 4 [Microtus ochrogaster]	0.0284	1	3	3	3	0							0							0							0							0							0							0
532051753	005368631.1|PREDICTED: sodium/potassium-transporting ATPase subunit alpha-4 [Microtus ochrogaster]	0.047	1	3	3	3	0							0							0							0							0							0							0
148693873	dehydrogenase 3 (NAD+) alpha, isoform CRA c [Mus musculus]	0.2049	1	4	5	7	0							0							0							0							0							0							0
532006867	005347269.1|PREDICTED: ATP synthase subunit g, mitochondrial [Microtus ochrogaster]	0.0874	1	1	1	1	0							0							0							0							0							0							0
532052237	005368868.1|PREDICTED: interleukin-18-binding protein isoform X3 [Microtus ochrogaster]	0.1395	1	1	1	11	0							0							0							0							0							0							0
344237353	[Cricetulus griseus]	0.2615	1	5	5	15	0							0							0							0							0							0							0
532012987	005350279.1|PREDICTED: prostatic spermine-binding protein-like [Microtus ochrogaster]	0.5089	1	11	12	175	0							18060000							2375000							0							0							2830000	0.473	2	15.7	0.907	2	30.4	4947000
532035451	005360623.1|PREDICTED: WD repeat-containing protein C2orf44 homolog isoform X1 [Microtus ochrogaster]	0.0129	1	1	1	16	0							0							0							0							0							0							0
532010593	005349095.1|PREDICTED: hemoglobin subunit zeta [Microtus ochrogaster]	0.0493	1	1	1	29	0							0							0							0							0							0							0
344254824	chloride channel regulator 1 [Cricetulus griseus]	0.101	1	9	9	10	0							0							0							0							0							0							0
532021020	005353893.1|PREDICTED: keratin, type II cytoskeletal 79 [Microtus ochrogaster]	0.094	1	2	6	58	0							6001000							3858000							0							0							0							1453000
125144	RAT RecName: Full=Ig kappa chain C region, B allele	0.358	1	5	5	28	0							0							0							11770000							6203000							0							0
14091948	heavy chain constant region [Mus musculus domesticus]	0.1952	1	4	4	20	0							0							0							6138000							2725000							0							0
532057700	005371551.1|PREDICTED: tetraspanin-1 [Microtus ochrogaster]	0.1062	1	2	2	15	0							0							0							0							0							0							0
532020293	005353735.1|PREDICTED: alpha-enolase [Microtus ochrogaster]	0.4315	1	7	10	61	0							0							0							23490000							27370000							0							0
354467315	003496115.1|PREDICTED: gamma-enolase [Cricetulus griseus]	0.1935	2	3	8	54	0							0							0							20540000							27590000							0							0
565320991	P2 protein [Ophiophagus hannah]	0.2215	1	5	5	14	0							0							0							3666000							0							0							0
532052063	005368784.1|PREDICTED: serpin B5 [Microtus ochrogaster]	0.136	2	3	3	3	0							0							0							0							3789000							0							0
344250494	protein C6orf150 [Cricetulus griseus]	0.009	1	1	1	11	0							0							0							0							0							2401000							0
532038048	005361897.1|PREDICTED: carbonic anhydrase 2 [Microtus ochrogaster]	0.2464	1	3	3	13	0							0							0							0							0							0							0
532037046	005361405.1|PREDICTED: peptidyl-glycine alpha-amidating monooxygenase isoform X2 [Microtus ochrogaster]	0.0109	1	1	1	1	0							0							0							0							0							0							0
532014647	005351098.1|PREDICTED: nucleobindin-2 [Microtus ochrogaster]	0.1875	1	7	8	13	0							0							0							0							0							0							0
524966504	005083147.1|PREDICTED: cationic trypsin-3-like [Mesocricetus auratus]	0.2172	1	4	4	14	0							0							0							0							0							0							0
532022045	005354388.1|PREDICTED: arylsulfatase A [Microtus ochrogaster]	0.1021	1	3	3	3	0							0							0							0							0							0							0
532026333	005356149.1|PREDICTED: pseudouridine-5'-monophosphatase-like isoform X1 [Microtus ochrogaster]	0.1931	1	2	3	3	0							0							0							0							0							0							0
532038758	005362245.1|PREDICTED: protein NipSnap homolog 3B-like [Microtus ochrogaster]	0.5911	2	10	10	43	0							0							0							0							0							0							0
256225924	071868.2|E3 ubiquitin-protein ligase RNF187 [Mus musculus]	0.1206	1	3	4	51	0							0							0							42580000							24390000							0							0
291395653	002714193.1|PREDICTED: histone cluster 1, H2bd-like [Oryctolagus cuniculus]	0.123	1	1	2	6	0							0							0							0							0							0							0
532008471	005348057.1|PREDICTED: myosin light chain 3 [Microtus ochrogaster]	0.4407	1	4	6	16	0							0							0							73430000							21250000							0							0
532004484	005346368.1|PREDICTED: dipeptidyl peptidase 2 [Microtus ochrogaster]	0.0348	1	1	2	6	0							0							0							0							0							0							0
354473514	003498980.1|PREDICTED: D-glucuronyl C5-epimerase isoform 1 [Cricetulus griseus]	0.1843	2	15	15	46	0							1087000							0							0							0							0							0
532029419	005357662.1|PREDICTED: lysosomal Pro-X carboxypeptidase-like, partial [Microtus ochrogaster]	0.3427	2	6	6	19	0							0							0							0							0							0							0
532054230	005369841.1|PREDICTED: ATP synthase subunit b, mitochondrial [Microtus ochrogaster]	0.1262	1	2	2	8	0							0							0							0							0							0							0
531998771	005343925.1|PREDICTED: synaptophysin-like protein 1 [Microtus ochrogaster]	0.0365	1	1	1	3	0							0							0							0							0							0							0
532024468	005355551.1|PREDICTED: disintegrin and metalloproteinase domain-containing protein 2-like [Microtus ochrogaster]	0.1218	1	3	3	10	0							1164000							0							0							0							0							0
532033212	005359520.1|PREDICTED: vitamin D-binding protein isoform X1 [Microtus ochrogaster]	0.2403	1	6	6	14	0							0							0							0							0							0							0
532021028	005353897.1|PREDICTED: keratin, type II cytoskeletal 1 [Microtus ochrogaster]	0.6337	1	15	16	50	0							0							0							7682000							42010000							0							0
12859178	protein product [Mus musculus]	0.1322	2	1	6	31	0							0							0							0							27220000							0							0
1311050	Chain A, Crystal Structures Of Recombinant Rat Cathepsin B And A Cathepsin B-Inhibitor Complex: Implications For Structure- Based Inhibitor Design	0.1579	1	1	1	5	0							0							0							0							0							0							0
532038042	005361894.1|PREDICTED: carbonic anhydrase 1 isoform X1 [Microtus ochrogaster]	0.5528	1	7	7	34	0							3865000							0							0							0							0							0
532051083	005368300.1|PREDICTED: keratin, type I cytoskeletal 12 [Microtus ochrogaster]	0.0471	1	1	3	15	0							0							0							0							0							0							0
532002641	005345575.1|PREDICTED: liver carboxylesterase-like isoform X1 [Microtus ochrogaster]	0.1014	4	1	1	3	0							0							0							0							0							0							0
532009446	005348534.1|PREDICTED: zona pellucida sperm-binding protein 3 receptor-like [Microtus ochrogaster]	0.1389	2	5	5	22	0							0							0							0							0							0							0
74143839	protein product [Mus musculus]	0.0787	1	1	1	3	0							0							0							0							0							0							0
532053472	005369476.1|PREDICTED: angiotensin-converting enzyme-like isoform X1 [Microtus ochrogaster]	0.0316	1	3	3	5	0							0							0							0							0							0							0
532013550	005350554.1|PREDICTED: lactoperoxidase isoform X1 [Microtus ochrogaster]	0.0398	1	1	2	2	0							0							0							0							0							0							0
532051013	005368265.1|PREDICTED: keratin, type I cytoskeletal 17 [Microtus ochrogaster]	0.1243	1	1	3	29	0							9057000							2389000							0							5233000							0							3822000
112489950	Chain A, Crystal Structure Of Mouse Testicular Cytochrome C At 1.6 Angstrom	0.2885	2	3	3	16	0							4148000	0.264	1		0.359	1		0							0							0							0							0
532013999	005350777.1|PREDICTED: ATP synthase subunit d, mitochondrial [Microtus ochrogaster]	0.6058	1	6	7	16	0							0							0							0							0							0							0
532051472	005368493.1|PREDICTED: glucose-6-phosphate isomerase isoform X1 [Microtus ochrogaster]	0.2942	1	9	10	32	0							0							0							13940000							2534000							0							0
543719228	005500841.1|PREDICTED: dihydrolipoyllysine-residue acetyltransferase component of pyruvate dehydrogenase complex, mitochondrial [Columba livia]	0.2057	1	4	5	11	0							0							0							0							0							0							0
223647330	protein Rab-2A [Salmo salar]	0.1992	1	4	4	8	0							3290000							0							0							0							0							0
532043613	005364628.1|PREDICTED: L-lactate dehydrogenase B chain isoform X1 [Microtus ochrogaster]	0.1565	1	3	4	22	0							0							0							14920000							28550000							0							0
532048570	005367061.1|PREDICTED: LOW QUALITY PROTEIN: lysosomal alpha-mannosidase [Microtus ochrogaster]	0.0355	1	2	2	2	0							0							0							0							0							0							0
532045917	005365759.1|PREDICTED: hyaluronidase PH-20-like [Microtus ochrogaster]	0.0826	2	3	3	3	0							0							0							0							0							0							0
532022041	005354386.1|PREDICTED: LOW QUALITY PROTEIN: acrosin [Microtus ochrogaster]	0.2833	1	2	2	2	0							0							0							0							0							0							0
532033342	005359583.1|PREDICTED: glycerol kinase 2 [Microtus ochrogaster]	0.0776	1	2	2	2	0							0							0							0							0							0							0
532054349	005369900.1|PREDICTED: T-complex protein 1 subunit eta [Microtus ochrogaster]	0.0397	1	1	1	1	0							0							0							0							0							0							0
532030284	005358088.1|PREDICTED: T-complex protein 1 subunit beta isoform X2 [Microtus ochrogaster]	0.0396	1	1	1	1	0							0							0							0							0							0							0
532016982	005352247.1|PREDICTED: insulin-degrading enzyme [Microtus ochrogaster]	0.0058	2	1	1	1	0							0							0							0							0							0							0
532042653	005364157.1|PREDICTED: COMM domain-containing protein 9 [Microtus ochrogaster]	0.0253	2	1	1	3	0							0							0							0							0							0							0
532043869	005364754.1|PREDICTED: hexokinase-2 isoform X1 [Microtus ochrogaster]	0.0087	1	1	1	1	0							0							0							0							0							0							0
532022309	005354520.1|PREDICTED: alpha-N-acetylgalactosaminidase [Microtus ochrogaster]	0.0375	1	1	1	1	0							0							0							0							0							0							0
537238450	dismutase [Cricetulus griseus]	0.2787	1	4	5	6	0							0							0							0							0							0							0
532051151	005368334.1|PREDICTED: zona pellucida-binding protein 2 isoform X1 [Microtus ochrogaster]	0.1295	1	2	2	2	0							0							0							0							0							0							0
532033332	005359578.1|PREDICTED: extracellular matrix protein FRAS1 [Microtus ochrogaster]	0.002	4	1	1	3	0							0							0							0							0							0							0
532009009	005348323.1|PREDICTED: tyrosine-protein phosphatase non-receptor type 4 [Microtus ochrogaster]	0.0059	1	1	1	2	0							0							0							0							0							0							0
532007851	005347750.1|PREDICTED: protein dopey-1 [Microtus ochrogaster]	0.0029	1	1	1	4	0							0							0							0							0							0							0
532002858	005345682.1|PREDICTED: carboxylesterase 5A isoform X2 [Microtus ochrogaster]	0.063	1	1	1	1	0							0							0							0							0							0							0
354479581	003501988.1|PREDICTED: cAMP-dependent protein kinase catalytic subunit alpha-like isoform 2 [Cricetulus griseus]	0.07	1	1	1	2	0							0							0							0							0							0							0
532045077	005365348.1|PREDICTED: alpha-2-macroglobulin-like isoform X1 [Microtus ochrogaster]	0.0056	1	1	1	2	0							0							0							0							0							0							0
60360038	protein [Mus musculus]	0.0245	1	1	1	1	0							0							0							0							0							0							0
344253488	factor 3 [Cricetulus griseus]	0.0241	1	1	2	2	0							0							0							0							0							0							0
354484913	003504630.1|PREDICTED: WAP four-disulfide core domain protein 2-like [Cricetulus griseus]	0.3089	1	2	4	8	0							0							0							0							0							0							0
524919582	005064074.1|PREDICTED: cystatin-M [Mesocricetus auratus]	0.1477	1	2	2	3	0							0							0							0							0							0							0
344245884	[Cricetulus griseus]	0.198	1	6	6	24	0							0							0							10820000							5303000							0							0
532050885	005368201.1|PREDICTED: testis-specific Y-encoded-like protein 5 [Microtus ochrogaster]	0.0122	2	1	1	1	0							0							0							0							0							0							0
532053928	005369699.1|PREDICTED: bifunctional ATP-dependent dihydroxyacetone kinase/FAD-AMP lyase (cyclizing) [Microtus ochrogaster]	0.4487	1	3	3	8	0							0							0							0							0							0							0
532047286	005366430.1|PREDICTED: major facilitator superfamily domain-containing protein 6 [Microtus ochrogaster]	0.0105	1	1	1	1	0							0							0							0							0							0							0
532035217	005360507.1|PREDICTED: ICOS ligand [Microtus ochrogaster]	0.0601	1	1	1	1	0							0							0							0							0							0							0
532056671	005371043.1|PREDICTED: ribonuclease pancreatic [Microtus ochrogaster]	0.1156	1	1	1	1	0							0							0							0							0							0							0
532048293	005366924.1|PREDICTED: myosin-binding protein C, fast-type [Microtus ochrogaster]	0.0425	1	1	3	3	0							0							0							0							0							0							0
532025640	005355828.1|PREDICTED: calcium-binding tyrosine phosphorylation-regulated protein isoform X1 [Microtus ochrogaster]	0.0377	1	1	1	4	0							0							0							0							0							0							0
532003697	005346064.1|PREDICTED: 78 kDa glucose-regulated protein [Microtus ochrogaster]	0.2523	1	11	13	53	0							0							0							10010000							22190000							0							0
431912608	protein 1 [Pteropus alecto]	0.0758	1	2	2	6	0							0							0							0							3147000							0							0
354481556	003502967.1|PREDICTED: prelamin-A/C-like isoform 2 [Cricetulus griseus]	0.1785	1	8	8	16	0							0							0							0							11760000							0							0
354490016	003507156.1|PREDICTED: protein S100-A11-like [Cricetulus griseus]	0.39	1	5	6	24	0							0							0							4466000							4814000	0.914	1		10.588	1		0							0
431902834	endoplasmic reticulum ATPase [Pteropus alecto]	0.1926	1	6	8	15	0							0							0							0							3382000							0							0
532047375	005366474.1|PREDICTED: 60 kDa heat shock protein, mitochondrial [Microtus ochrogaster]	0.1193	1	2	2	8	0							0							0							0							0							0							0
532000270	005344662.1|PREDICTED: LOW QUALITY PROTEIN: heat shock protein beta-1 [Microtus ochrogaster]	0.6226	1	12	12	57	0							0							0							7855000							17210000							0							0
531997456	005343286.1|PREDICTED: heat shock-related 70 kDa protein 2 [Microtus ochrogaster]	0.0804	1	7	10	56	0							2430000							0							26620000							34330000							0							0
531998181	005343635.1|PREDICTED: creatine kinase B-type isoform X1 [Microtus ochrogaster]	0.4423	1	11	12	57	0							0							0							10190000							40410000							0							0
537171010	protein [Cricetulus griseus]	0.2857	1	12	13	29	0							0							0							9664000							14550000							0							0
532040437	005363069.1|PREDICTED: protein-glutamine gamma-glutamyltransferase 2 [Microtus ochrogaster]	0.2514	1	10	10	41	0							0							0							0							13750000							0							0
532043142	005364398.1|PREDICTED: protein disulfide-isomerase A3 [Microtus ochrogaster]	0.3684	1	11	11	25	0							0							0							69870000							7698000							0							0
532032276	005359060.1|PREDICTED: elongation factor 2 [Microtus ochrogaster]	0.1611	1	8	8	24	0							0							0							6487000							6560000							0							0
532006934	005347302.1|PREDICTED: transgelin [Microtus ochrogaster]	0.6965	1	12	12	38	0							0							0							37040000							59640000							0							0
532016666	005352090.1|PREDICTED: annexin A1 [Microtus ochrogaster]	0.2386	1	6	7	19	0							0							0							0							5459000							0							0
532037772	005361761.1|PREDICTED: collagen alpha-3(VI) chain [Microtus ochrogaster]	0.1841	1	34	34	117	0							0							0							1934000							30010000							0							0
537151516	regulatory light polypeptide 9-like protein [Cricetulus griseus]	0.4101	2	10	10	44	0							0							0							0							21370000	0.385	1		0.627	1		0							0
532037515	005361635.1|PREDICTED: desmin [Microtus ochrogaster]	0.6145	2	23	27	74	0							0							0							13750000							73990000							0							0
50403784	MOUSE RecName: Full=Vinculin	0.1344	1	8	8	24	0							0							0							3683000							8781000							0							0
532030678	005358282.1|PREDICTED: endoplasmin [Microtus ochrogaster]	0.1117	1	6	6	14	0							0							0							10270000							1874000							0							0
532022661	005354690.1|PREDICTED: vimentin [Microtus ochrogaster]	0.3501	2	10	14	28	0							0							0							10000000							8380000							0							0
532006300	005346990.1|PREDICTED: glucosidase 2 subunit beta isoform X1 [Microtus ochrogaster]	0.023	1	1	1	3	0							0							0							0							1934000							0							0
187957266	protein [Mus musculus]	0.1691	1	24	25	60	0							0							0							0							20880000	0.499	1		0.995	1		0							0
532030548	005358218.1|PREDICTED: leukotriene A-4 hydrolase isoform X2 [Microtus ochrogaster]	0.1039	1	3	3	6	0							0							0							0							0							0							0
532043935	005364786.1|PREDICTED: macrophage-capping protein isoform X1 [Microtus ochrogaster]	0.2768	1	5	5	16	0							0							0							944300							6583000							0							0
530732744	H4 [Saprolegnia diclina VS20]	0.3026	1	3	3	13	0							0							0							42900000							43800000							0							0
531998491	005343787.1|PREDICTED: bromodomain adjacent to zinc finger domain protein 1A [Microtus ochrogaster]	0.0068	1	1	1	3	0							0							0							9608000							0							0							0
532013265	005350414.1|PREDICTED: myosin-11 isoform X4 [Microtus ochrogaster]	0.3589	4	56	60	172	0							0							0							4135000							51210000	0.937	1		14.793	1		0							0
532030489	005358189.1|PREDICTED: decorin isoform X2 [Microtus ochrogaster]	0.3398	2	9	9	19	0							0							0							0							12320000							0							0
532057073	005371241.1|PREDICTED: myosin light chain 6B isoform X1 [Microtus ochrogaster]	0.3349	1	11	14	49	0							0							0							37340000							71730000							0							0
537229786	factor 1-delta-like isoform 1 [Cricetulus griseus]	0.0511	1	3	3	6	0							0							0							3479000							4162000							0							0
532007821	005347735.1|PREDICTED: annexin A2 [Microtus ochrogaster]	0.1613	1	4	4	11	0							0							0							4169000	0.111	1		0.125	1		28050000							0							0
531997538	005343326.1|PREDICTED: alpha-actinin-1 isoform X3 [Microtus ochrogaster]	0.1355	2	5	8	16	0							0							0							0							6202000	0.929	1		13.134	1		0							0
532041208	005363450.1|PREDICTED: ezrin isoform X2 [Microtus ochrogaster]	0.0626	1	1	3	7	0							0							0							0							0							0							0
532048509	005367031.1|PREDICTED: calreticulin [Microtus ochrogaster]	0.3373	1	10	10	24	0							0							0							0							4413000							0							0
537201630	differentiation-associated protein AHNAK-like protein, partial [Cricetulus griseus]	0.0662	1	15	16	30	0							0							0							1619000							6907000							0							0
531998004	005343555.1|PREDICTED: corticosteroid-binding globulin isoform X1 [Microtus ochrogaster]	0.1543	1	2	2	7	0							0							0							8117000							4733000							0							0
531999998	005344527.1|PREDICTED: aldehyde dehydrogenase, mitochondrial isoform X1 [Microtus ochrogaster]	0.0626	1	2	2	5	0							0							0							0							0							0							0
532015052	005351293.1|PREDICTED: coronin-1A [Microtus ochrogaster]	0.0386	1	1	1	4	0							0							0							0							0							0							0
395844762	003795122.1|PREDICTED: myosin light chain kinase, smooth muscle [Otolemur garnettii]	0.0525	1	7	7	15	0							0							0							0							11580000							0							0
532051739	005368624.1|PREDICTED: transgelin-2 [Microtus ochrogaster]	0.603	1	9	9	36	0							0							0							6245000							7470000							0							0
533188747	005407308.1|PREDICTED: rho GDP-dissociation inhibitor 1 [Chinchilla lanigera]	0.1099	1	2	2	12	0							0							0							7184000							7864000							0							0
532034787	005360296.1|PREDICTED: collagen alpha-1(XVIII) chain isoform X3 [Microtus ochrogaster]	0.0153	1	1	1	2	0							0							0							0							0							0							0
524960701	005080289.1|PREDICTED: protein S100-A14 isoform X1 [Mesocricetus auratus]	0.6078	1	5	6	18	0							0							0							0							1365000							0							0
532046457	005366024.1|PREDICTED: WD repeat-containing protein 1 isoform X1 [Microtus ochrogaster]	0.0458	1	1	1	5	0							0							0							0							2248000							0							0
532015870	005351698.1|PREDICTED: glutathione S-transferase P-like [Microtus ochrogaster]	0.1835	1	4	4	25	0							0							0							11060000							15600000							0							0
532047468	005366520.1|PREDICTED: malate dehydrogenase, cytoplasmic [Microtus ochrogaster]	0.2572	1	6	7	11	0							0							0							0							0							0							0
524959368	005079635.1|PREDICTED: SH3 domain-binding glutamic acid-rich-like protein 3 [Mesocricetus auratus]	0.2468	1	2	2	4	0							0							0							3009000							0							0							0
524931344	005069864.1|PREDICTED: protein disulfide-isomerase [Mesocricetus auratus]	0.3929	1	16	16	45	0							0							0							3985000							4856000							0							0
532021827	005354281.1|PREDICTED: galectin-1 [Microtus ochrogaster]	0.4621	1	7	7	27	0							0							0							12770000							17690000							0							0
354491510	003507898.1|PREDICTED: gelsolin [Cricetulus griseus]	0.0946	1	4	4	12	0							0							0							1626000							4594000							0							0
531998374	005343729.1|PREDICTED: uncharacterized protein LOC101997110 [Microtus ochrogaster]	0.4	1	3	4	13	0							0							0							3203000							1885000							0							0
532023772	005355224.1|PREDICTED: osteomodulin [Microtus ochrogaster]	0.0892	1	3	3	10	0							0							0							1077000							1799000							0							0
537127177	domain-binding glutamic acid-rich-like protein [Cricetulus griseus]	0.1955	1	3	3	6	0							0							0							0							0							0							0
532015978	005351752.1|PREDICTED: dipeptidyl peptidase 3 isoform X1 [Microtus ochrogaster]	0.0343	1	1	1	2	0							0							0							0							0							0							0
532052682	005369088.1|PREDICTED: polymerase I and transcript release factor [Microtus ochrogaster]	0.1625	1	4	4	8	0							0							0							1337000							2641000							0							0
586521543	006916793.1|PREDICTED: Purkinje cell protein 4 [Pteropus alecto]	0.1584	1	1	1	3	0							0							0							0							0							0							0
524970796	005085264.1|PREDICTED: transketolase isoform X1 [Mesocricetus auratus]	0.1592	7	6	6	26	0							0							0							4214000							3687000							0							0
532021901	005354318.1|PREDICTED: myosin-9 [Microtus ochrogaster]	0.0699	1	3	7	17	0							0							0							0							25770000							0							0
532050285	005367909.1|PREDICTED: glutathione S-transferase Mu 5-like isoform X1 [Microtus ochrogaster]	0.3318	1	5	6	28	0							0							0							0							1349000							0							0
524969395	005084571.1|PREDICTED: four and a half LIM domains protein 1 isoform X3 [Mesocricetus auratus]	0.1802	1	3	3	9	0							0							0							0							9687000							0							0
532035942	005360864.1|PREDICTED: indolethylamine N-methyltransferase-like isoform X1 [Microtus ochrogaster]	0.1393	1	1	1	4	0							0							0							685300							0							0							0
532012646	005350110.1|PREDICTED: annexin A6 isoform X1 [Microtus ochrogaster]	0.1122	1	3	3	6	0							0							0							0							0							0							0
532012794	005350184.1|PREDICTED: heterogeneous nuclear ribonucleoprotein A/B isoform X1 [Microtus ochrogaster]	0.0988	1	2	2	7	0							0							0							0							1174000							0							0
531998995	005344035.1|PREDICTED: periostin isoform X5 [Microtus ochrogaster]	0.0521	1	1	2	4	0							0							0							0							0							0							0
354472029	003498243.1|PREDICTED: serine/arginine-rich splicing factor 1 [Cricetulus griseus]	0.0421	1	1	1	5	0							0							0							0							3821000	0.133	1		0.154	1		0							0
532058011	005371702.1|PREDICTED: cathepsin L1-like [Microtus ochrogaster]	0.0533	1	1	1	3	0							0							0							0							2744000							0							0
532027991	005356960.1|PREDICTED: cellular retinoic acid-binding protein 2 [Microtus ochrogaster]	0.1566	1	1	1	2	0							0							0							0							0							0							0
431906993	B10 [Pteropus alecto]	0.0594	1	3	3	7	0							0							0							2683000							0							0							0
354477958	003501184.1|PREDICTED: eukaryotic translation initiation factor 6 [Cricetulus griseus]	0.0579	1	1	1	3	0							0							0							0							1673000							0							0
524920823	005064685.1|PREDICTED: heterogeneous nuclear ribonucleoprotein A3 [Mesocricetus auratus]	0.1667	1	1	1	5	0							0							0							0							1586000							0							0
431909006	nuclear ribonucleoproteins A2/B1 [Pteropus alecto]	0.0773	1	1	1	4	0							0							0							0							0							0							0
354492789	003508528.1|PREDICTED: lymphocyte antigen 6 complex locus protein G6c-like [Cricetulus griseus]	0.144	1	1	1	5	0							0							0							0							3870000							0							0
532024004	005355328.1|PREDICTED: transforming growth factor-beta-induced protein ig-h3 isoform X1 [Microtus ochrogaster]	0.0536	2	1	2	4	0							0							0							0							0							0							0
532003131	005345814.1|PREDICTED: coactosin-like protein [Microtus ochrogaster]	0.2231	1	1	1	4	0							0							0							0							0							0							0
532025713	005355862.1|PREDICTED: transthyretin [Microtus ochrogaster]	0.1657	1	2	2	6	0							0							0							0							0							0							0
431917783	modifier-activating enzyme 1 [Pteropus alecto]	0.0771	1	5	5	6	0							0							0							1737000							0							0							0
344241931	alpha-2(VI) chain [Cricetulus griseus]	0.4461	1	8	8	13	0							0							0							0							0							0							0
537262843	caldesmon-like protein [Cricetulus griseus]	0.2039	1	12	12	27	0							0							0							0							12360000							0							0
74207780	protein product [Mus musculus]	0.1261	2	1	1	3	0							0							0							0							7167000							0							0
532052743	005369118.1|PREDICTED: membrane primary amine oxidase isoform X1 [Microtus ochrogaster]	0.0393	1	2	2	3	0							0							0							0							3235000							0							0
537142746	factor 3-like protein [Cricetulus griseus]	0.1049	2	1	1	5	0							0							0							0							3497000							0							0
585721934	006902987.1|PREDICTED: septin-2 isoform X1 [Elephantulus edwardii]	0.0548	1	1	1	2	0							0							0							0							0							0							0
532012738	005350156.1|PREDICTED: heat shock 70 kDa protein 4 [Microtus ochrogaster]	0.0292	1	1	1	2	0							0							0							0							0							0							0
532023649	005355164.1|PREDICTED: adenylyl cyclase-associated protein 2 [Microtus ochrogaster]	0.0526	2	1	1	4	0							0							0							0							0							0							0
532035590	005360691.1|PREDICTED: plasminogen activator inhibitor 1 RNA-binding protein [Microtus ochrogaster]	0.1863	1	2	2	5	0							0							0							1477000							1676000							0							0
532011573	005349577.1|PREDICTED: glyoxalase domain-containing protein 4 [Microtus ochrogaster]	0.0704	1	1	1	2	0							0							0							0							0							0							0
532045727	005365665.1|PREDICTED: oxytocin-neurophysin 1 [Microtus ochrogaster]	0.1014	1	1	1	2	0							0							0							0							0							0							0
532009725	005348671.1|PREDICTED: glutamate dehydrogenase 1, mitochondrial [Microtus ochrogaster]	0.0429	1	1	1	4	0							0							0							0							0							0							0
344244706	nuclear ribonucleoprotein U [Cricetulus griseus]	0.0355	1	1	1	2	0							0							0							0							0							0							0
532042613	005364137.1|PREDICTED: catalase [Microtus ochrogaster]	0.0299	1	1	1	2	0							0							0							0							0							0							0
532007781	005347716.1|PREDICTED: retinal dehydrogenase 2 [Microtus ochrogaster]	0.0292	1	1	1	2	0							0							0							0							0							0							0
532019723	005353515.1|PREDICTED: phosphoglucomutase-1 isoform X2 [Microtus ochrogaster]	0.2625	1	7	10	14	0							0							0							0							0							0							0
344239112	phosphorylase [Cricetulus griseus]	0.1513	1	1	1	2	0							0							0							0							0							0							0
74195854	protein product [Mus musculus]	0.0359	1	1	1	2	0							0							0							0							0							0							0
532018619	005353053.1|PREDICTED: chymotrypsin-like elastase family member 3B [Microtus ochrogaster]	0.0569	1	1	1	2	0							0							0							0							0							0							0
532018424	005352956.1|PREDICTED: heat shock protein beta-7 [Microtus ochrogaster]	0.18	1	2	2	3	0							0							0							0							0							0							0
148701655	shock protein 4, isoform CRA b [Mus musculus]	0.0726	1	1	1	2	0							0							0							0							0							0							0
531997958	005343533.1|PREDICTED: legumain [Microtus ochrogaster]	0.0528	1	1	1	2	0							0							0							0							0							0							0
431895874	leucine-rich nuclear phosphoprotein 32 family member A [Pteropus alecto]	0.1266	1	2	2	3	0							0							0							0							0							0							0
532026813	005356385.1|PREDICTED: cytosolic non-specific dipeptidase isoform X1 [Microtus ochrogaster]	0.047	1	1	1	2	0							0							0							0							0							0							0
344253828	light chain A [Cricetulus griseus]	0.2214	1	2	2	5	0							0							0							0							0							0							0
532035574	005360683.1|PREDICTED: transforming protein RhoA-like [Microtus ochrogaster]	0.0485	1	1	1	2	0							0							0							0							0							0							0
532009737	005348677.1|PREDICTED: annexin A8-like isoform X3 [Microtus ochrogaster]	0.1872	1	2	2	3	0							0							0							0							0							0							0
395829353	003787824.1|PREDICTED: elongation factor 1-alpha 2 [Otolemur garnettii]	0.0864	1	2	2	3	0							0							0							0							0							0							0
46577116	MOUSE RecName: Full=Ras-related protein Rab-1B	0.1741	1	2	2	3	0							0							0							1516000							0							0							0
524938177	005071589.1|PREDICTED: ropporin-1-like [Mesocricetus auratus]	0.285	1	5	5	10	0							0							0							0							0							0							0
532011120	005349355.1|PREDICTED: tektin-5 [Microtus ochrogaster]	0.0248	1	1	1	3	0							0							0							0							0							0							0
532037333	005361546.1|PREDICTED: NADH-ubiquinone oxidoreductase 75 kDa subunit, mitochondrial isoform X1 [Microtus ochrogaster]	0.0443	1	2	2	5	0							0							0							0							0							0							0
532000761	005344873.1|PREDICTED: D-beta-hydroxybutyrate dehydrogenase, mitochondrial [Microtus ochrogaster]	0.0612	1	1	1	3	0							0							0							0							0							0							0
532031520	005358694.1|PREDICTED: moesin [Microtus ochrogaster]	0.0641	2	3	4	6	0							0							0							0							6208000							0							0
568902620	006543453.1|PREDICTED: 14-3-3 protein zeta/delta-like, partial [Mus musculus]	0.1379	1	1	1	3	0							0							0							0							5288000							0							0
4586222	protein L11 [Oryzias latipes]	0.0443	1	1	1	3	0							0							0							0							4984000							0							0
532037331	005361545.1|PREDICTED: elongation factor 1-beta [Microtus ochrogaster]	0.4569	1	3	3	7	0							0							0							0							17300000							0							0
148688440	nuclear ribonucleoprotein H2, isoform CRA b [Mus musculus]	0.0403	1	1	1	3	0							0							0							0							3797000							0							0
532036576	005361173.1|PREDICTED: ly6/PLAUR domain-containing protein 3 [Microtus ochrogaster]	0.1549	1	2	2	4	0							0							0							0							1954000							0							0
47683037	phosphatase 1, catalytic subunit, alpha isoform [Rattus norvegicus]	0.1228	3	2	2	4	0							0							0							0							1070000							0							0
537146495	3-like protein [Cricetulus griseus]	0.0441	1	1	1	2	0							0							0							0							0							0							0
537260057	alpha chain-like protein [Cricetulus griseus]	0.0126	1	1	1	2	0							0							0							0							0							0							0
532025699	005355855.1|PREDICTED: desmocollin-2 isoform X1 [Microtus ochrogaster]	0.0737	1	3	3	5	0							0							0							0							1621000							0							0
537214037	deiminase type-3 [Cricetulus griseus]	0.0065	1	1	1	2	0							0							0							0							0							0							0
532025709	005355860.1|PREDICTED: desmoglein-1-alpha-like isoform X2 [Microtus ochrogaster]	0.0833	1	5	6	8	0							0							0							0							3112000							0							0
149057763	anion channel 3, isoform CRA b [Rattus norvegicus]	0.2098	1	3	3	5	0							0							0							0							0							0							0
537168919	lambda chain V-I region BL2-like protein [Cricetulus griseus]	0.2901	1	1	2	4	0							0							0							0							0							0							0
532023544	005355112.1|PREDICTED: desmoplakin isoform X1 [Microtus ochrogaster]	0.0571	1	9	9	17	0							0							0							0							3455000							0							0
354483044	003503705.1|PREDICTED: peptidyl-prolyl cis-trans isomerase A-like [Cricetulus griseus]	0.0725	1	1	1	6	0							0							0							0							38730000							0							0
537170965	and glycine-rich protein 1 [Cricetulus griseus]	0.2426	1	3	3	8	0							0							0							0							17500000							0							0
532010470	005349035.1|PREDICTED: saccharopine dehydrogenase-like oxidoreductase [Microtus ochrogaster]	0.0987	1	2	2	3	0							0							0							0							0							0							0
532056994	005371202.1|PREDICTED: complement C3-like [Microtus ochrogaster]	0.1607	1	1	1	2	0							0							0							0							0							0							0
532013875	005350716.1|PREDICTED: cAMP-dependent protein kinase type I-alpha regulatory subunit isoform X1 [Microtus ochrogaster]	0.0415	1	1	1	2	0							0							0							0							0							0							0
532004372	005346357.1|PREDICTED: chloride intracellular channel protein 3 [Microtus ochrogaster]	0.0968	1	1	1	2	0							0							0							0							0							0							0
532056992	005371201.1|PREDICTED: complement C3-like, partial [Microtus ochrogaster]	0.0168	1	1	1	2	0							0							0							0							0							0							0
553064122	transfer flavoprotein subunit alpha [Felis catus]	0.099	1	1	1	2	0							0							0							0							0							0							0
532021567	005354151.1|PREDICTED: plectin isoform X7 [Microtus ochrogaster]	0.0452	2	1	2	4	0							0							0							0							0							0							0
532029468	005357686.1|PREDICTED: remodeling and spacing factor 1 [Microtus ochrogaster]	0.0135	1	1	1	1	0							0							183100							0							0							0							0
431911726	[Pteropus alecto]	0.0961	1	4	4	4	0							0							0							5586000							0							0							0
532048529	005367041.1|PREDICTED: peroxiredoxin-2 [Microtus ochrogaster]	0.2555	1	2	3	9	0							0							0							21720000							0							0							0
440896544	retinoic acid-binding protein 1, partial [Bos mutus]	0.1016	1	1	1	1	0							0							0							5063000							0							0							0
306922657	4 [Microtus ochrogaster]	0.1778	1	3	3	4	0							0							0							2568000							0							0							0
537232735	anhydrase 3-like protein [Cricetulus griseus]	0.4798	1	10	10	18	0							0							0							33360000	0.215	1		0.274	1		0							0							0
532049220	005367383.1|PREDICTED: LOW QUALITY PROTEIN: repetin [Microtus ochrogaster]	0.0118	1	2	2	6	0							0							0							7204000							0							0							0
148686215	T3, skeletal, fast, isoform CRA e [Mus musculus]	0.3125	1	1	1	1	0							0							0							3850000							0							0							0
537260438	C-&gt	0.2967	1	4	5	7	0							0							0							3274000							0							0							0
532056421	005370918.1|PREDICTED: corneodesmosin [Microtus ochrogaster]	0.0829	1	2	2	3	0							0							0							461000							1761000							0							0
187954905	box protein 2 [Mus musculus]	0.0766	1	1	1	4	0							0							0							4098000							5370000							0							0
532040728	005363212.1|PREDICTED: myosin-7B [Microtus ochrogaster]	0.068	1	1	3	7	0							0							0							8609000							0							0							0
532045777	005365690.1|PREDICTED: protein-glutamine gamma-glutamyltransferase E [Microtus ochrogaster]	0.0426	1	2	2	2	0							0							0							4461000							0							0							0
532037963	005361855.1|PREDICTED: tumor protein D52 isoform X3 [Microtus ochrogaster]	0.0872	1	1	1	1	0							0							0							1626000							0							0							0
344242554	B13 [Cricetulus griseus]	0.064	1	1	1	1	0							0							0							0							0							0							0
532042336	005364002.1|PREDICTED: antithrombin-III [Microtus ochrogaster]	0.0353	1	1	1	1	0							0							0							1516000							0							0							0
532027287	005356619.1|PREDICTED: calpastatin [Microtus ochrogaster]	0.0687	1	1	1	1	0							0							0							1211000							0							0							0
532043479	005364562.1|PREDICTED: heme-binding protein 1 [Microtus ochrogaster]	0.0947	1	1	1	2	0							0							0							745000							726400							0							0
532006960	005347315.1|PREDICTED: apolipoprotein A-IV [Microtus ochrogaster]	0.4079	1	5	5	5	0							0							0							2040000							2519000							0							0
532044084	005372556.1|PREDICTED: LOW QUALITY PROTEIN: aspartic peptidase, retroviral-like 1 [Microtus ochrogaster]	0.415	1	6	6	9	0							0							0							960700							0							0							0
532011619	005349600.1|PREDICTED: phosphatidylinositol transfer protein alpha isoform [Microtus ochrogaster]	0.118	1	1	1	1	0							0							0							0							0							0							0
532012654	005350114.1|PREDICTED: LOW QUALITY PROTEIN: glutathione peroxidase 3 [Microtus ochrogaster]	0.125	1	2	2	2	0							0							0							0							9525000							0							0
532015972	005351749.1|PREDICTED: alpha-actinin-3 [Microtus ochrogaster]	0.0829	2	3	6	6	0							0							0							0							2610000							0							0
564364837	006243576.1|PREDICTED: heterogeneous nuclear ribonucleoprotein Q isoform X2 [Rattus norvegicus]	0.0245	1	1	1	1	0							0							0							0							1824000							0							0
532056077	005370750.1|PREDICTED: rab GDP dissociation inhibitor alpha isoform X3 [Microtus ochrogaster]	0.0595	1	2	2	2	0							0							0							0							831300							0							0
524948794	005074421.1|PREDICTED: ubiquitin carboxyl-terminal hydrolase isozyme L1 [Mesocricetus auratus]	0.1176	1	1	1	1	0							0							0							0							16190000							0							0
532034775	005360290.1|PREDICTED: collagen alpha-1(VI) chain [Microtus ochrogaster]	0.1241	1	3	4	5	0							0							0							0							6363000							0							0
532004350	005346346.1|PREDICTED: 14 kDa phosphohistidine phosphatase [Microtus ochrogaster]	0.0968	1	1	1	1	0							0							0							0							3492000							0							0
532006324	005347002.1|PREDICTED: calponin-1 [Microtus ochrogaster]	0.3887	1	5	5	7	0							0							0							0							4061000							0							0
532023310	005355002.1|PREDICTED: histone H1t-like [Microtus ochrogaster]	0.0569	1	3	3	6	0							0							0							0							3898000							0							0
532025705	005355858.1|PREDICTED: desmocollin-1 isoform X2 [Microtus ochrogaster]	0.0209	1	1	1	1	0							0							0							0							2469000							0							0
537247953	alpha-2(VI) chain isoform 1 [Cricetulus griseus]	0.0219	1	1	2	2	0							0							0							0							9249000							0							0
532029762	005357830.1|PREDICTED: synemin isoform X2 [Microtus ochrogaster]	0.0353	1	1	1	1	0							0							0							0							3656000							0							0
524937664	005071433.1|PREDICTED: dermatopontin [Mesocricetus auratus]	0.1891	1	2	2	2	0							0							0							0							4908000							0							0
532046013	005365805.1|PREDICTED: filamin-C isoform X2 [Microtus ochrogaster]	0.0159	1	3	3	3	0							0							0							0							1741000							0							0
291406093	002719432.1|PREDICTED: junction plakoglobin [Oryctolagus cuniculus]	0.0492	1	2	2	2	0							0							0							0							1369000							0							0
532044096	005364864.1|PREDICTED: LOW QUALITY PROTEIN: annexin A4 [Microtus ochrogaster]	0.0464	1	1	1	1	0							0							0							0							1244000							0							0
531999553	005344306.1|PREDICTED: coronin-1C [Microtus ochrogaster]	0.0321	1	1	1	1	0							0							0							0							595700							0							0
3236368	[Mus musculus]	0.0134	1	1	1	1	0							0							0							0							2585000							0							0
431919648	[Pteropus alecto]	0.0498	1	1	1	1	0							0							0							0							3559000							0							0
532043254	005364453.1|PREDICTED: fibrillin-1 [Microtus ochrogaster]	0.0077	1	1	1	1	0							0							0							0							1623000							0							0
532026244	005356106.1|PREDICTED: dihydropyrimidinase-related protein 3 [Microtus ochrogaster]	0.0446	1	1	1	1	0							0							0							0							381700							0							0
532009285	005348457.1|PREDICTED: leiomodin-1 [Microtus ochrogaster]	0.0223	1	1	1	1	0							0							0							0							2689000							0							0
568945245	006539791.1|PREDICTED: splicing factor U2AF 65 kDa subunit isoform X2 [Mus musculus]	0.0351	1	1	1	1	0							0							0							0							1456000							0							0
431914008	protein 2G4 [Pteropus alecto]	0.0236	1	1	1	1	0							0							0							0							0							0							0
149022610	(prosome, macropain) 26S subunit, ATPase 3, isoform CRA c [Rattus norvegicus]	0.0383	1	1	1	2	0							0							0							0							289900							0							0
532018354	005352923.1|PREDICTED: ATP-dependent RNA helicase DDX3X isoform X3 [Microtus ochrogaster]	0.0373	1	1	1	1	0							0							0							0							0							0							0
532037891	005361820.1|PREDICTED: nucleolin [Microtus ochrogaster]	0.1789	1	1	1	1	0							0							0							0							0							0							0
537226226	isoform 1 [Cricetulus griseus]	0.0189	1	1	1	1	0							0							0							0							1743000							0							0
585642082	006881215.1|PREDICTED: oligosaccharyltransferase complex subunit OSTC-like [Elephantulus edwardii]	0.0347	1	1	1	17	0							0							0							0							0							0							0
532029106	005357509.1|PREDICTED: ankyrin repeat domain-containing protein 13C isoform X1 [Microtus ochrogaster]	0.0148	1	1	1	1	0							0							0							0							0							0							0
532048140	005366848.1|PREDICTED: nucleobindin-1 isoform X1 [Microtus ochrogaster]	0.0282	1	1	1	3	0							0							0							0							0							0							0
149046164	factor 3b, subunit 1, isoform CRA b [Rattus norvegicus]	0.0137	1	1	1	4	0							0							0							0							0							0							0
532043332	005364492.1|PREDICTED: fumarylacetoacetate hydrolase domain-containing protein 2A [Microtus ochrogaster]	0.1019	1	2	2	3	0							0							0							0							0							0							0
BV5	Potential SVS7	0.0507	1	1	1	1	0							0							0							0							0							0							0
532027279	005356615.1|PREDICTED: glutaredoxin-1 isoform X1 [Microtus ochrogaster]	0.6321	1	4	4	6	0							0							0							0							0							0							0
532008251	005347948.1|PREDICTED: dystroglycan isoform X1 [Microtus ochrogaster]	0.0363	1	1	1	1	0							0							0							0							0							0							0
532001362	005345090.1|PREDICTED: mycophenolic acid acyl-glucuronide esterase, mitochondrial [Microtus ochrogaster]	0.1429	1	2	2	5	0							0							0							0							0							0							0
524972141	005085925.1|PREDICTED: 3-hydroxyisobutyrate dehydrogenase, mitochondrial [Mesocricetus auratus]	0.069	1	1	1	1	0							0							0							0							0							0							0
532042838	005364248.1|PREDICTED: NADH dehydrogenase [ubiquinone] iron-sulfur protein 3, mitochondrial [Microtus ochrogaster]	0.1152	1	2	2	2	0							0							0							0							0							0							0
532002195	005345367.1|PREDICTED: T-complex protein 1 subunit theta [Microtus ochrogaster]	0.0275	1	1	1	1	0							0							0							0							0							0							0
532038406	005362070.1|PREDICTED: spermatid-specific manchette-related protein 1 isoform X1 [Microtus ochrogaster]	0.037	1	1	1	1	0							0							0							0							0							0							0
532046760	005366171.1|PREDICTED: uncharacterized protein C5orf52 homolog [Microtus ochrogaster]	0.0697	1	1	1	1	0							0							0							0							0							0							0
149038273	light chain roadblock-type 2 (predicted) [Rattus norvegicus]	0.1212	1	1	1	3	0							0							0							0							0							0							0
344251639	dense fiber protein 3 [Cricetulus griseus]	0.0549	1	1	1	1	0							0							0							0							0							0							0
532016520	005352018.1|PREDICTED: mucin-5B [Microtus ochrogaster]	0.1239	1	1	1	1	0							0							0							0							0							0							0
348577179	003474362.1|PREDICTED: fumarate hydratase, mitochondrial [Cavia porcellus]	0.0417	1	1	1	1	0							0							0							0							0							0							0
532045023	005365322.1|PREDICTED: NADH dehydrogenase [ubiquinone] 1 alpha subcomplex subunit 9, mitochondrial isoform X2 [Microtus ochrogaster]	0.1034	1	2	2	2	0							0							0							0							0							0							0
514474963	005006973.1|PREDICTED: serine protease 46-like [Cavia porcellus]	0.0312	1	1	1	1	0							0							0							0							0							0							0
532050401	005367967.1|PREDICTED: calcium-binding mitochondrial carrier protein SCaMC-1-like [Microtus ochrogaster]	0.0436	1	1	1	1	0							0							0							0							0							0							0
532008343	005347993.1|PREDICTED: cAMP-dependent protein kinase type II-alpha regulatory subunit [Microtus ochrogaster]	0.079	1	1	2	7	0							0							0							0							0							0							0
537175361	proton ATPase catalytic subunit A [Cricetulus griseus]	0.037	1	1	1	1	0							0							0							0							0							0							0
344249125	protein [Cricetulus griseus]	0.1319	1	1	1	1	0							0							0							0							0							0							0
532034318	005360063.1|PREDICTED: UDP-glucuronic acid decarboxylase 1 isoform X2 [Microtus ochrogaster]	0.0667	1	1	1	1	0							0							0							0							0							0							0
532047893	005366727.1|PREDICTED: sodium/potassium-transporting ATPase subunit beta-3 [Microtus ochrogaster]	0.0896	1	2	2	5	0							0							0							0							0							0							0
532026944	005356449.1|PREDICTED: LOW QUALITY PROTEIN: serine protease inhibitor Kazal-type 10-like [Microtus ochrogaster]	0.1128	1	1	1	1	0							0							0							0							0							0							0
532023884	005355280.1|PREDICTED: hexokinase-3 isoform X4 [Microtus ochrogaster]	0.0223	1	1	1	1	0							0							0							0							0							0							0
537238790	protein 1 subunit delta [Cricetulus griseus]	0.0519	1	1	1	1	0							0							0							0							0							0							0
532042639	005364150.1|PREDICTED: CD44 antigen isoform X7 [Microtus ochrogaster]	0.1068	1	2	2	3	0							0							0							0							0							0							0
532054549	005369996.1|PREDICTED: histone H4-like [Microtus ochrogaster]	0.0756	1	1	1	2	0							0							0							0							0							0							0
532013556	005350557.1|PREDICTED: eosinophil peroxidase [Microtus ochrogaster]	0.0152	1	1	1	1	0							0							0							0							0							0							0
74184925	protein product [Mus musculus]	0.0549	1	1	1	2	0							0							0							0							0							0							0
537250570	domain-containing protein 1 [Cricetulus griseus]	0.0093	1	1	1	2	0							0							0							0							0							0							0
532034633	005360219.1|PREDICTED: transcription factor A, mitochondrial isoform X1 [Microtus ochrogaster]	0.0246	3	1	1	2	0							0							0							0							0							0							0
545895216	005659133.1|PREDICTED: histone H2A type 3-like, partial [Sus scrofa]	0.2239	1	2	2	8	0							0							0							0							0							0							0
532001030	005344966.1|PREDICTED: histone H3.3-like, partial [Microtus ochrogaster]	0.2418	1	2	3	6	0							0							0							0							0							0							0
47221520	protein product [Tetraodon nigroviridis]	0.0398	1	1	1	4	0							0							0							0							0							0							0
532049082	005367315.1|PREDICTED: protein S100-A6 isoform X1 [Microtus ochrogaster]	0.2472	1	4	4	13	0							0							0							0							0							0							0
548501934	005691725.1|PREDICTED: 40S ribosomal protein SA-like [Capra hircus]	0.0494	1	1	1	2	0							0							0							0							0							0							0
532034717	005360261.1|PREDICTED: macrophage migration inhibitory factor [Microtus ochrogaster]	0.1324	1	1	1	2	0							0							0							0							0							0							0
531999513	005344287.1|PREDICTED: peptidyl-prolyl cis-trans isomerase A-like [Microtus ochrogaster]	0.0727	1	1	2	6	0							0							0							0							0							0							0
291415601	002724041.1|PREDICTED: cofilin 1 (non-muscle)-like, partial [Oryctolagus cuniculus]	0.1102	1	1	1	2	0							0							0							0							0							0							0
354478441	003501423.1|PREDICTED: nucleoside diphosphate kinase A-like isoform 1 [Cricetulus griseus]	0.1053	1	1	1	2	0							0							0							0							0							0							0
291399740	002716281.1|PREDICTED: high-mobility group box 1 [Oryctolagus cuniculus]	0.1515	1	1	1	2	0							0							0							0							0							0							0
532001741	005345202.1|PREDICTED: uncharacterized protein LOC102002706 [Microtus ochrogaster]	0.1136	1	1	1	4	0							0							0							0							0							0							0
532034985	005360393.1|PREDICTED: cyclin-dependent kinase inhibitor 1 [Microtus ochrogaster]	0.0517	1	1	1	2	0							0							0							0							0							0							0
22261803	MOUSE RecName: Full=Hepatoma-derived growth factor	0.0714	1	1	1	2	0							0							0							0							0							0							0
524966875	005083331.1|PREDICTED: small glutamine-rich tetratricopeptide repeat-containing protein alpha isoform X1 [Mesocricetus auratus]	0.0492	1	1	1	2	0							0							0							0							0							0							0
344250556	finger protein 183 [Cricetulus griseus]	0.0146	1	1	1	2	0							0							0							0							0							0							0
3212009	shock protein hsp90beta [Danio rerio]	0.0619	1	1	1	1	0							0							0							0							0							0							0
532049088	005367318.1|PREDICTED: protein S100-A8 [Microtus ochrogaster]	0.6292	1	4	4	4	0							0							0							0							0							0							0
524920977	005064760.1|PREDICTED: jmjC domain-containing protein 7-like isoform X1 [Mesocricetus auratus]	0.0072	1	1	1	1	0							0							0							0							0							0							0
532009221	005348426.1|PREDICTED: fibromodulin [Microtus ochrogaster]	0.0638	1	2	3	3	0							0							0							0							0							0							0
532009506	005348562.1|PREDICTED: filamin-B [Microtus ochrogaster]	0.0063	1	1	1	1	0							0							0							0							0							0							0
532033474	005359647.1|PREDICTED: osteopontin [Microtus ochrogaster]	0.1004	1	1	2	4	0							0							0							0							0							0							0
532049072	005367310.1|PREDICTED: protein S100-A2 [Microtus ochrogaster]	0.1443	1	1	1	1	0							0							0							0							0							0							0
7531046	MOUSE RecName: Full=Copper transport protein ATOX1	0.2941	1	1	1	1	0							0							0							0							0							0							0
532010099	005348852.1|PREDICTED: apolipoprotein A-II isoform X1 [Microtus ochrogaster]	0.1613	1	4	4	7	0							0							0							0							0							0							0
514470312	005005882.1|PREDICTED: protein SMG7 isoform X5 [Cavia porcellus]	0.0103	1	1	2	9	0							0							0							0							0							0							0
524950715	005075369.1|PREDICTED: L-gulonolactone oxidase-like [Mesocricetus auratus]	0.0157	1	1	1	3	0							0							0							0							0							0							0
354497174	003510696.1|PREDICTED: plasminogen activator inhibitor 1 RNA-binding protein-like [Cricetulus griseus]	0.0447	1	1	1	1	0							0							0							0							0							0							0
532055100	005370266.1|PREDICTED: protein kinase C delta-binding protein [Microtus ochrogaster]	0.0423	1	1	1	1	0							0							0							0							0							0							0
532042499	005364081.1|PREDICTED: reticulocalbin-1 [Microtus ochrogaster]	0.04	1	1	1	1	0							0							0							0							0							0							0
39654385	Chain A, Crystal Structure Of Rat Cuta1 At 2.15 A Resolution	0.1207	1	1	1	1	0							0							0							0							0							0							0
537111242	protein, partial [Cricetulus griseus]	0.1146	1	1	1	2	0							0							0							0							0							0							0
524946488	005073639.1|PREDICTED: protein dpy-30 homolog isoform X1 [Mesocricetus auratus]	0.1616	1	1	1	1	0							0							0							0							0							0							0
74208267	protein product [Mus musculus]	0.0964	1	1	1	1	0							0							0							0							0							0							0
532051474	005368494.1|PREDICTED: glucose-6-phosphate isomerase isoform X2 [Microtus ochrogaster]	0.4091	1	2	2	2	0							0							0							0							0							0							0
32470593	MOUSE RecName: Full=Fructose-bisphosphate aldolase C	0.0964	2	2	3	3	0							0							0							0							0							0							0
532013842	005350700.1|PREDICTED: beta-1,4 N-acetylgalactosaminyltransferase 2 [Microtus ochrogaster]	0.208	1	2	3	3	0							0							0							0							0							0							0
532016062	005351794.1|PREDICTED: sorting nexin-32 [Microtus ochrogaster]	0.018	1	1	1	1	0							0							0							0							0							0							0
532038875	005362301.1|PREDICTED: RB1-inducible coiled-coil protein 1 [Microtus ochrogaster]	0.0073	1	1	2	14	0							0							0							0							0							0							0
532000513	005344782.1|PREDICTED: heat shock protein 105 kDa [Microtus ochrogaster]	0.0086	1	1	1	5	0							0							0							0							0							0							0
532027114	005356533.1|PREDICTED: high affinity cAMP-specific and IBMX-insensitive 3',5'-cyclic phosphodiesterase 8B isoform X6 [Microtus ochrogaster]	0.0142	2	1	1	2	0							0							0							0							0							0							0
532000487	005344769.1|PREDICTED: vascular endothelial growth factor receptor 1 [Microtus ochrogaster]	0.022	1	1	1	8	0							0							0							0							0							0							0
532020882	005353856.1|PREDICTED: calcium-binding and coiled-coil domain-containing protein 1 [Microtus ochrogaster]	0.0174	1	1	1	2	0							0							0							0							0							0							0
532008171	005347908.1|PREDICTED: ras association domain-containing protein 1 isoform X3 [Microtus ochrogaster]	0.0216	3	1	1	9	0							0							0							0							0							0							0
392337803	003753360.1|PREDICTED: LOW QUALITY PROTEIN: zinc finger protein 92-like [Rattus norvegicus]	0.0153	1	1	2	13	0							0							0							0							0							0							0
440891548	translation initiation factor 3 subunit G, partial [Bos mutus]	0.0193	1	1	1	3	0							0							0							0							0							0							0
532057175	005371291.1|PREDICTED: cystatin-C-like [Microtus ochrogaster]	0.2685	1	2	3	6	0							0							0							0							0							0							0
532045941	005365771.1|PREDICTED: zinc finger protein 800 [Microtus ochrogaster]	0.009	1	1	1	14	0							0							0							0							0							0							0
532052015	005368760.1|PREDICTED: LOW QUALITY PROTEIN: 45 kDa calcium-binding protein [Microtus ochrogaster]	0.0483	1	1	2	2	0							0							0							0							0							0							0
532024249	005355444.1|PREDICTED: ERO1-like protein alpha [Microtus ochrogaster]	0.0164	2	1	1	3	0							0							0							0							0							0							0
149054451	[Rattus norvegicus]	0.0149	1	1	1	2	0							0							0							0							0							0							0
532034513	005360160.1|PREDICTED: hexokinase-1 [Microtus ochrogaster]	0.0902	1	1	1	4	0							0							0							0							0							0							0
532032781	005359306.1|PREDICTED: TBC1 domain family member 1 isoform X1 [Microtus ochrogaster]	0.0044	1	1	1	4	0							0							0							0							0							0							0
532008225	005347935.1|PREDICTED: ubiquitin-like modifier-activating enzyme 7 [Microtus ochrogaster]	0.0171	1	1	1	4	0							0							0							0							0							0							0
532053049	005369270.1|PREDICTED: C-type lectin domain family 1 member B isoform X1 [Microtus ochrogaster]	0.0472	1	1	1	2	0							0							0							0							0							0							0
344252408	initiation factor TFIID subunit 5 [Cricetulus griseus]	0.0178	1	1	1	2	0							0							0							0							0							0							0
524948376	005074215.1|PREDICTED: H(+)/Cl(-) exchange transporter 4 isoform X4 [Mesocricetus auratus]	0.0281	2	1	1	1	0							0							0							0							0							0							0
524931858	005070118.1|PREDICTED: lysozyme-like protein 6-like isoform X1 [Mesocricetus auratus]	0.0726	1	1	1	3	0							0							0							0							0							0							0
532018398	005352944.1|PREDICTED: chymotrypsin-like elastase family member 2A [Microtus ochrogaster]	0.0296	1	1	1	4	0							0							0							0							0							0							0
532052073	005368789.1|PREDICTED: serpin B11 [Microtus ochrogaster]	0.0593	1	1	1	2	0							0							0							0							0							0							0
149054595	gene, isoform CRA a [Rattus norvegicus]	0.0085	2	1	1	2	0							0							0							0							0							0							0
532053575	005369527.1|PREDICTED: protein PML isoform X1 [Microtus ochrogaster]	0.0083	1	1	1	4	0							0							0							0							0							0							0
13516473	FE-3 [Mus musculus]	0.069	1	1	1	3	0							0							0							0							0							0							0
532050810	005368164.1|PREDICTED: outer dense fiber protein 1 isoform X1 [Microtus ochrogaster]	0.0402	1	1	1	1	0							0							0							0							0							0							0
532050313	005367923.1|PREDICTED: glutathione S-transferase Mu 2-like isoform X1 [Microtus ochrogaster]	0.1118	1	1	2	5	0							0							0							0							0							0							0
532030109	005358001.1|PREDICTED: monocarboxylate transporter 2 [Microtus ochrogaster]	0.0193	1	1	1	2	0							0							0							0							0							0							0
532039528	005362623.1|PREDICTED: toll-like receptor 3 [Microtus ochrogaster]	0.0092	1	1	1	4	0							0							0							0							0							0							0
532043110	005364382.1|PREDICTED: adenosine deaminase-like protein [Microtus ochrogaster]	0.0202	7	1	1	4	0							0							0							0							0							0							0
524946432	005073625.1|PREDICTED: LOW QUALITY PROTEIN: protein FAM179A [Mesocricetus auratus]	0.0108	1	1	1	1	0							0							0							0							0							0							0
532038848	005362289.1|PREDICTED: prostaglandin reductase 1 [Microtus ochrogaster]	0.2826	1	2	4	7	0							0							0							0							0							0							0
532043489	005364567.1|PREDICTED: phosphatidylethanolamine-binding protein 1-like isoform X1 [Microtus ochrogaster]	0.0963	1	1	1	1	0							0							0							0							0							0							0
388596129	aldo-keto reductase family 1, member B19 [Oryctolagus cuniculus]	0.038	1	1	1	1	0							0							0							0							0							0							0
532026673	005356317.1|PREDICTED: spindle and kinetochore-associated protein 1 [Microtus ochrogaster]	0.0403	1	1	1	1	0							0							0							0							0							0							0
532038197	005361968.1|PREDICTED: gamma-glutamyl hydrolase [Microtus ochrogaster]	0.0667	1	1	1	1	0							0							0							0							0							0							0
545882381	003360181.3|PREDICTED: CCR4-NOT transcription complex subunit 4 isoform X1 [Sus scrofa]	0.0168	1	1	1	4	0							0							0							0							0							0							0
532027971	005356950.1|PREDICTED: NAD(P)H-hydrate epimerase [Microtus ochrogaster]	0.0231	1	1	1	1	0							0							0							0							0							0							0
15530232	(prosome, macropain) subunit, beta type 6 [Mus musculus]	0.1068	1	1	1	1	0							0							0							0							0							0							0
532019104	005353292.1|PREDICTED: UPF0500 protein C1orf216 homolog [Microtus ochrogaster]	0.0351	1	1	1	1	0							0							0							0							0							0							0
532040692	005363194.1|PREDICTED: kunitz-type protease inhibitor 4 [Microtus ochrogaster]	0.0813	1	1	1	1	0							0							0							0							0							0							0
440909682	subunit alpha type-5, partial [Bos mutus]	0.0561	1	1	1	1	0							0							0							0							0							0							0
532054113	005369786.1|PREDICTED: uncharacterized protein LOC101989539 [Microtus ochrogaster]	0.0877	1	1	1	1	0							0							0							0							0							0							0
203613	B chain [Rattus norvegicus]	0.2114	1	1	2	3	0							0							0							0							0							0							0
532057319	005371362.1|PREDICTED: galectin-7 [Microtus ochrogaster]	0.097	1	1	1	1	0							0							0							0							0							0							0
348564792	003468188.1|PREDICTED: troponin I, fast skeletal muscle [Cavia porcellus]	0.4365	4	7	9	11	0							0							0							0							0							0							0
532051755	005368632.1|PREDICTED: calsequestrin-1 [Microtus ochrogaster]	0.4151	6	10	10	14	0							0							0							0							0							0							0
532046470	005366030.1|PREDICTED: biorientation of chromosomes in cell division protein 1-like 1 [Microtus ochrogaster]	0.0025	1	1	1	2	0							0							0							0							0							0							0
564356887	006240486.1|PREDICTED: tetratricopeptide repeat protein 8 isoform X3 [Rattus norvegicus]	0.0128	1	1	1	2	0							0							0							0							0							0							0
532048836	005367193.1|PREDICTED: pyruvate kinase PKLR isoform X2 [Microtus ochrogaster]	0.0122	1	1	1	3	0							0							0							0							0							0							0
586559954	006913251.1|PREDICTED: creatine kinase S-type, mitochondrial [Pteropus alecto]	0.0926	1	1	2	2	0							0							0							0							0							0							0
532016206	005351866.1|PREDICTED: glycogen phosphorylase, muscle form isoform X1 [Microtus ochrogaster]	0.2573	3	15	18	19	0							0							0							0							0							0							0
531999982	005344519.1|PREDICTED: myosin regulatory light chain 2, ventricular/cardiac muscle isoform isoform X1 [Microtus ochrogaster]	0.3434	2	5	5	6	0							0							0							0							0							0							0
532050307	005367920.1|PREDICTED: glutathione S-transferase Mu 3-like isoform X2 [Microtus ochrogaster]	0.125	2	1	1	1	0							0							0							0							0							0							0
532053327	005369407.1|PREDICTED: troponin T, slow skeletal muscle isoform X3 [Microtus ochrogaster]	0.0508	1	1	1	1	0							0							0							0							0							0							0
532017247	005352377.1|PREDICTED: aspartate aminotransferase, cytoplasmic [Microtus ochrogaster]	0.1755	1	4	4	5	0							0							0							0							0							0							0
537270925	protein [Cricetulus griseus]	0.0703	1	1	1	1	0							0							0							0							0							0							0
537266644	domain-binding protein 3 isoform 2 [Cricetulus griseus]	0.0492	1	2	2	2	0							0							0							0							0							0							0
524963788	005081809.1|PREDICTED: sarcalumenin [Mesocricetus auratus]	0.0218	1	1	1	1	0							0							0							0							0							0							0
344249439	[Cricetulus griseus]	0.0261	1	1	1	1	0							0							0							0							0							0							0
532055182	005370307.1|PREDICTED: peptidoglycan recognition protein 1 [Microtus ochrogaster]	0.1099	1	1	1	1	0							0							0							0							0							0							0
[truncated: 321 more columns]
